# Supplementary material for: Synthesis, Characterization, and Preliminary In Vitro Anticancer Activity of Zinc Complexes Containing Amino Acid-Derived Imidazolium-Based Dicarboxylate Ligands
Source: Int J Mol Sci. 2025 Mar 30;26(7):3202. doi: 10.3390/ijms26073202 (PMC11989707; doi:10.3390/ijms26073202)
Supplement: Supplementary file 1 [file ijms-26-03202-s001.zip]

Archive with 3 entries (3 files):
- CheckCIF PLATON_report_global_CIF_with_five_structures.pdf
- Global CIF with five_structures.cif
- SuppMat_Zn_IJMS_AAs_vf.pdf
