# Supplementary material for: Synthesis, Characterization, and Preliminary In Vitro Anticancer Activity of Zinc Complexes Containing Amino Acid-Derived Imidazolium-Based Dicarboxylate Ligands
Source: Int J Mol Sci. 2025 Mar 30;26(7):3202. doi: 10.3390/ijms26073202 (PMC11989707; doi:10.3390/ijms26073202)
Supplement: Supplementary file 1 [file ijms-26-03202-s001.zip › Global CIF with five_structures.cif]

#=============================================================================80
# Data Global for compounds 2a, 2b, 2c, 2d and 2e
#=============================================================================80

data_global

_publ_section_title                                     
;
 Anticancer properties of zinc complexes containing amino acid-derived
 imidazolium-based dicarboxylate ligands
; 
#
# Carlos J. Carrasco, Antonio Pastor, Mar\'ia del Mar Conejo, Eleuterio \'Alvarez,
# Jos\'e Manuel Calder\'on-Montaño, Miguel L\'opez-L\'azaro, and Agust\'in Galindo
# 
# To be submitted to  Int. J. Mol. Sci. 
# Manuscript number ...........
#=============================================================================80
#=============================================================================80
#
# Person for contact
_publ_contact_author_name  'Prof. Agust\'in Galindo'
_publ_contact_author_address
;
     Departamento de Qu\'imica Inorg\'anica, Universidad de Sevilla, Aptdo 1203,
     41071 Sevilla, Spain 
;
  
_publ_contact_author_fax     '+34 954357081'
_publ_contact_author_email    galindo@us.es

#=============================================================================80
# Publication details

loop_
_publ_author_name
_publ_author_address


     'Carlos J. Carrasco' 
;
     Departamento de Qu\'imica Inorg\'anica, Universidad de Sevilla, Aptdo. 
     1203, 41071 Sevilla, Spain 
; 

    'Antonio Pastor' 
;
     Departamento de Qu\'imica Inorg\'anica, Universidad de Sevilla, Aptdo. 
     1203, 41071 Sevilla, Spain 
;

    'Mar\'ia del Mar Conejo' 
;
     Departamento de Qu\'imica Inorg\'anica, Universidad de Sevilla, Aptdo. 
     1203, 41071 Sevilla, Spain 
;

    'Eleuterio \'Alvarez'
;
     Instituto de Investigaciones Qu\'imicas, C.S.I.C-Universidad de Sevilla,
     Avd. Am\'erico Vespucio, 49, Isla de la Cartuja, E-41092 Sevilla, Spain  
;

    'Jos\'e Manuel Calder\'on-Montaño' 
;
     Departamento de Farmacolog\'ia, Facultad de Farmacia, Universidad de
     Sevilla, Sevilla, Spain. 
;

    'Miguel L\'opez-L\'azaro' 
;
     Departamento de Farmacolog\'ia, Facultad de Farmacia, Universidad de
     Sevilla, Sevilla, Spain. 
;

     'Agust\'in Galindo'
;
     Departamento de Qu\'imica Inorg\'anica, Universidad de Sevilla, Aptdo. 
     1203, 41071 Sevilla, Spain 
;


 _publ_requested_journal   'Int. J. Mol. Sci.'
 _journal_name_full
;
 International Journal of Molecular Sciences
;


 _journal_volume                '?'
 _journal_page_first            '?'
 _journal_page_last             '?'
 _journal_year                  '2025'


#=========================================================================
# Three crystal structures follow, separated/terminated by #===END.
# The CIF has been tested by program checkCIF and includes VRF's
# (Validation Reply Forms).
#========================================================================= 


#=============================================================================80
# Data for compound 2a (local labelling agq0223a) 
#=============================================================================80 
 
data_2a 
  
_audit_creation_method            'SHELXL-2018/3' 
_shelx_SHELXL_version_number      '2018/3' 
_chemical_name_systematic         ? 
_chemical_name_common             ? 
_chemical_melting_point           ? 
_chemical_formula_moiety          'C14 H14 N4 O8 Zn'  
_chemical_formula_sum             'C14 H14 N4 O8 Zn' 
_chemical_formula_weight          431.66 
  
loop_ 
 _atom_type_symbol 
 _atom_type_description 
 _atom_type_scat_dispersion_real 
 _atom_type_scat_dispersion_imag 
 _atom_type_scat_source 
 'C'  'C'   0.0033   0.0016 
 'International Tables Vol C Tables 4.2.6.8 and 6.1.1.4' 
 'H'  'H'   0.0000   0.0000 
 'International Tables Vol C Tables 4.2.6.8 and 6.1.1.4' 
 'N'  'N'   0.0061   0.0033 
 'International Tables Vol C Tables 4.2.6.8 and 6.1.1.4' 
 'O'  'O'   0.0106   0.0060 
 'International Tables Vol C Tables 4.2.6.8 and 6.1.1.4' 
 'Zn'  'Zn'   0.2839   1.4301 
 'International Tables Vol C Tables 4.2.6.8 and 6.1.1.4' 
  
_space_group_crystal_system       monoclinic 
_space_group_IT_number            15 
_space_group_name_H-M_alt         'C 2/c' 
_space_group_name_Hall            '-C 2yc' 
  
_shelx_space_group_comment 
; 
The symmetry employed for this shelxl refinement is uniquely defined 
by the following loop, which should always be used as a source of 
symmetry information in preference to the above space-group names. 
They are only intended as comments. 
; 
  
loop_ 
 _space_group_symop_operation_xyz 
 'x, y, z' 
 '-x, y, -z+1/2' 
 'x+1/2, y+1/2, z' 
 '-x+1/2, y+1/2, -z+1/2' 
 '-x, -y, -z' 
 'x, -y, z-1/2' 
 '-x+1/2, -y+1/2, -z' 
 'x+1/2, -y+1/2, z-1/2' 
  
_cell_length_a                    17.1975(8) 
_cell_length_b                    7.4004(3) 
_cell_length_c                    12.7633(6) 
_cell_angle_alpha                 90 
_cell_angle_beta                  106.583(2) 
_cell_angle_gamma                 90 
_cell_volume                      1556.80(12) 
_cell_formula_units_Z             4 
_cell_measurement_temperature     193(2) 
_cell_measurement_reflns_used     9904 
_cell_measurement_theta_min       2.56 
_cell_measurement_theta_max       30.51 
  
_exptl_crystal_description        plate 
_exptl_crystal_colour             colourless 
_exptl_crystal_density_meas       ? 
_exptl_crystal_density_method     ? 
_exptl_crystal_density_diffrn     1.842 
_exptl_crystal_F_000              880 
_exptl_transmission_factor_min    ? 
_exptl_transmission_factor_max    ? 
_exptl_crystal_size_max           0.300 
_exptl_crystal_size_mid           0.100 
_exptl_crystal_size_min           0.050 
_exptl_absorpt_coefficient_mu     1.636 
_shelx_estimated_absorpt_T_min    0.640 
_shelx_estimated_absorpt_T_max    0.923 
_exptl_absorpt_correction_type    multi-scan
_exptl_absorpt_correction_T_min   0.6323
_exptl_absorpt_correction_T_max   0.7461
_exptl_absorpt_process_details 
;
program SADABS, Bruker (2001)
; 
_diffrn_ambient_temperature       193(2) 
_diffrn_radiation_wavelength      0.71073 
_diffrn_radiation_type            MoK\a 
_diffrn_source                    'I\mS microfocus' 
_diffrn_radiation_monochromator   graphite 
_diffrn_measurement_device_type 
; 
 Bruker-AXS, D8 QUEST ECO, PHOTON II area detector 
; 
_diffrn_measurement_method        'phi and omega scans with narrow frames' 
_diffrn_detector_area_resol_mean  7.37
_diffrn_reflns_number             11319 
_diffrn_reflns_av_unetI/netI      0.0176 
_diffrn_reflns_av_R_equivalents   0.0245 
_diffrn_reflns_limit_h_min        -20 
_diffrn_reflns_limit_h_max        20 
_diffrn_reflns_limit_k_min        -8 
_diffrn_reflns_limit_k_max        8 
_diffrn_reflns_limit_l_min        -15 
_diffrn_reflns_limit_l_max        15 
_diffrn_reflns_theta_min          2.471 
_diffrn_reflns_theta_max          25.247 
_diffrn_reflns_theta_full         25.242 
_diffrn_measured_fraction_theta_max   0.979 
_diffrn_measured_fraction_theta_full  0.979 
_diffrn_reflns_Laue_measured_fraction_max    0.979 
_diffrn_reflns_Laue_measured_fraction_full   0.979 
_diffrn_reflns_point_group_measured_fraction_max   0.979 
_diffrn_reflns_point_group_measured_fraction_full  0.979 
_reflns_number_total              1386 
_reflns_number_gt                 1379 
_reflns_threshold_expression      'I > 2\s(I)' 
_reflns_Friedel_coverage          0.000 
_reflns_Friedel_fraction_max      . 
_reflns_Friedel_fraction_full     . 
  
_reflns_special_details 
; 
 Reflections were merged by SHELXL according to the crystal 
 class for the calculation of statistics and refinement. 
  
 _reflns_Friedel_fraction is defined as the number of unique 
 Friedel pairs measured divided by the number that would be 
 possible theoretically, ignoring centric projections and 
 systematic absences. 
; 
  
_computing_data_collection        'Bruker APEX2' 
_computing_cell_refinement        'Bruker SAINT' 
_computing_data_reduction         'Bruker SAINT' 
_computing_structure_solution     'SHELXS-97 (Sheldrick 2008)' 
_computing_structure_refinement 'SHELXL-2018/3 (Sheldrick, 2018)' 
_computing_molecular_graphics     'Bruker SHELXTL' 
_computing_publication_material   'Bruker SHELXTL' 
_refine_special_details           ? 
_refine_ls_structure_factor_coef  Fsqd 
_refine_ls_matrix_type            full 
_refine_ls_weighting_scheme       calc 
_refine_ls_weighting_details 
'w=1/[\s^2^(Fo^2^)+(0.0167P)^2^+2.6965P] where P=(Fo^2^+2Fc^2^)/3' 
_atom_sites_solution_primary      ? 
_atom_sites_solution_secondary    ? 
_atom_sites_solution_hydrogens    geom 
_refine_ls_hydrogen_treatment     constr 
_refine_ls_extinction_method      none 
_refine_ls_extinction_coef        . 
_refine_ls_number_reflns          1386 
_refine_ls_number_parameters      123 
_refine_ls_number_restraints      0 
_refine_ls_R_factor_all           0.0200 
_refine_ls_R_factor_gt            0.0199 
_refine_ls_wR_factor_ref          0.0504 
_refine_ls_wR_factor_gt           0.0504 
_refine_ls_goodness_of_fit_ref    1.090 
_refine_ls_restrained_S_all       1.090 
_refine_ls_shift/su_max           0.001 
_refine_ls_shift/su_mean          0.000 
  
loop_ 
 _atom_site_label 
 _atom_site_type_symbol 
 _atom_site_fract_x 
 _atom_site_fract_y 
 _atom_site_fract_z 
 _atom_site_U_iso_or_equiv 
 _atom_site_adp_type 
 _atom_site_occupancy 
 _atom_site_site_symmetry_order 
 _atom_site_calc_flag 
 _atom_site_refinement_flags_posn 
 _atom_site_refinement_flags_adp 
 _atom_site_refinement_flags_occupancy 
 _atom_site_disorder_assembly 
 _atom_site_disorder_group 
Zn1 Zn 1.000000 0.64816(3) 0.250000 0.01331(10) Uani 1 2 d S T P . . 
O1 O 0.54789(7) 0.30635(15) 0.37424(9) 0.0179(2) Uani 1 1 d . . . . . 
O2 O 0.44623(7) 0.50631(17) 0.35323(10) 0.0230(3) Uani 1 1 d . . . . . 
O3 O 0.82894(8) 0.66103(16) 0.29290(11) 0.0258(3) Uani 1 1 d . . . . . 
O4 O 0.92643(7) 0.46857(16) 0.28175(10) 0.0215(3) Uani 1 1 d . . . . . 
N1 N 0.66345(8) 0.55725(17) 0.43925(10) 0.0148(3) Uani 1 1 d . . . . . 
N2 N 0.77170(8) 0.43330(18) 0.41935(11) 0.0155(3) Uani 1 1 d . . . . . 
C1 C 0.69644(9) 0.4834(2) 0.36721(13) 0.0158(3) Uani 1 1 d . . . . . 
H1 H 0.670587 0.468896 0.291273 0.019 Uiso 1 1 calc R U . . . 
C2 C 0.78717(10) 0.4769(2) 0.52840(13) 0.0200(3) Uani 1 1 d . . . . . 
H2 H 0.836441 0.456896 0.584180 0.024 Uiso 1 1 calc R U . . . 
C3 C 0.71918(10) 0.5534(2) 0.54106(13) 0.0196(3) Uani 1 1 d . . . . . 
H3 H 0.711277 0.596313 0.607424 0.024 Uiso 1 1 calc R U . . . 
C4 C 0.57922(9) 0.6182(2) 0.41425(14) 0.0177(3) Uani 1 1 d . . . . . 
H4A H 0.569169 0.710332 0.355638 0.021 Uiso 1 1 calc R U . . . 
H4B H 0.570715 0.676316 0.479990 0.021 Uiso 1 1 calc R U . . . 
C5 C 0.51800(9) 0.4644(2) 0.37777(12) 0.0152(3) Uani 1 1 d . . . . . 
C6 C 0.83123(10) 0.3640(2) 0.36769(14) 0.0184(3) Uani 1 1 d . . . . . 
H6A H 0.805677 0.269967 0.313669 0.022 Uiso 1 1 calc R U . . . 
H6B H 0.876717 0.307574 0.423836 0.022 Uiso 1 1 calc R U . . . 
C7 C 0.86399(9) 0.5154(2) 0.31034(12) 0.0152(3) Uani 1 1 d . . . . . 
  
loop_ 
 _atom_site_aniso_label 
 _atom_site_aniso_U_11 
 _atom_site_aniso_U_22 
 _atom_site_aniso_U_33 
 _atom_site_aniso_U_23 
 _atom_site_aniso_U_13 
 _atom_site_aniso_U_12 
Zn1 0.01171(14) 0.01234(15) 0.01690(15) 0.000 0.00572(10) 0.000 
O1 0.0186(5) 0.0153(6) 0.0186(5) -0.0013(4) 0.0035(4) 0.0001(4) 
O2 0.0144(6) 0.0258(6) 0.0281(6) -0.0033(5) 0.0050(5) 0.0006(5) 
O3 0.0285(7) 0.0188(6) 0.0357(7) 0.0085(5) 0.0184(6) 0.0055(5) 
O4 0.0186(6) 0.0177(6) 0.0337(7) -0.0013(5) 0.0164(5) -0.0023(4) 
N1 0.0145(6) 0.0150(6) 0.0164(6) -0.0011(5) 0.0066(5) -0.0023(5) 
N2 0.0142(6) 0.0159(6) 0.0180(6) 0.0017(5) 0.0072(5) -0.0016(5) 
C1 0.0145(7) 0.0177(8) 0.0166(7) -0.0008(6) 0.0068(6) -0.0030(6) 
C2 0.0199(8) 0.0231(8) 0.0156(7) 0.0029(6) 0.0029(6) -0.0023(6) 
C3 0.0227(8) 0.0219(8) 0.0144(7) -0.0016(6) 0.0057(6) -0.0038(7) 
C4 0.0153(8) 0.0163(8) 0.0237(8) -0.0022(6) 0.0089(6) 0.0002(6) 
C5 0.0171(8) 0.0183(8) 0.0112(7) -0.0006(6) 0.0058(6) -0.0009(6) 
C6 0.0161(8) 0.0160(8) 0.0265(8) 0.0018(6) 0.0115(7) 0.0009(6) 
C7 0.0141(7) 0.0170(8) 0.0151(7) -0.0021(6) 0.0054(6) -0.0033(6) 
  
_geom_special_details 
; 
 All esds (except the esd in the dihedral angle between two l.s. planes) 
 are estimated using the full covariance matrix.  The cell esds are taken 
 into account individually in the estimation of esds in distances, angles 
 and torsion angles; correlations between esds in cell parameters are only 
 used when they are defined by crystal symmetry.  An approximate (isotropic) 
 treatment of cell esds is used for estimating esds involving l.s. planes. 
; 
  
loop_ 
 _geom_bond_atom_site_label_1 
 _geom_bond_atom_site_label_2 
 _geom_bond_distance 
 _geom_bond_site_symmetry_2 
 _geom_bond_publ_flag 
Zn1 O1 1.9539(11) 3 ? 
Zn1 O1 1.9539(11) 4_655 ? 
Zn1 O4 1.9556(11) . ? 
Zn1 O4 1.9556(11) 2_755 ? 
O1 C5 1.2838(19) . ? 
O2 C5 1.2235(19) . ? 
O3 C7 1.224(2) . ? 
O4 C7 1.2766(19) . ? 
N1 C1 1.328(2) . ? 
N1 C3 1.377(2) . ? 
N1 C4 1.463(2) . ? 
N2 C1 1.328(2) . ? 
N2 C2 1.379(2) . ? 
N2 C6 1.460(2) . ? 
C1 H1 0.9500 . ? 
C2 C3 1.350(2) . ? 
C2 H2 0.9500 . ? 
C3 H3 0.9500 . ? 
C4 C5 1.530(2) . ? 
C4 H4A 0.9900 . ? 
C4 H4B 0.9900 . ? 
C6 C7 1.531(2) . ? 
C6 H6A 0.9900 . ? 
C6 H6B 0.9900 . ? 
  
loop_ 
 _geom_angle_atom_site_label_1 
 _geom_angle_atom_site_label_2 
 _geom_angle_atom_site_label_3 
 _geom_angle 
 _geom_angle_site_symmetry_1 
 _geom_angle_site_symmetry_3 
 _geom_angle_publ_flag 
O1 Zn1 O1 106.38(7) 3 4_655 ? 
O1 Zn1 O4 112.75(5) 3 . ? 
O1 Zn1 O4 115.32(5) 4_655 . ? 
O1 Zn1 O4 115.32(5) 3 2_755 ? 
O1 Zn1 O4 112.75(5) 4_655 2_755 ? 
O4 Zn1 O4 94.37(7) . 2_755 ? 
C5 O1 Zn1 119.61(10) . 3_445 ? 
C7 O4 Zn1 121.44(10) . . ? 
C1 N1 C3 108.96(13) . . ? 
C1 N1 C4 124.61(13) . . ? 
C3 N1 C4 126.25(13) . . ? 
C1 N2 C2 108.66(13) . . ? 
C1 N2 C6 125.49(13) . . ? 
C2 N2 C6 125.46(13) . . ? 
N2 C1 N1 108.41(13) . . ? 
N2 C1 H1 125.8 . . ? 
N1 C1 H1 125.8 . . ? 
C3 C2 N2 107.15(14) . . ? 
C3 C2 H2 126.4 . . ? 
N2 C2 H2 126.4 . . ? 
C2 C3 N1 106.81(14) . . ? 
C2 C3 H3 126.6 . . ? 
N1 C3 H3 126.6 . . ? 
N1 C4 C5 112.91(13) . . ? 
N1 C4 H4A 109.0 . . ? 
C5 C4 H4A 109.0 . . ? 
N1 C4 H4B 109.0 . . ? 
C5 C4 H4B 109.0 . . ? 
H4A C4 H4B 107.8 . . ? 
O2 C5 O1 127.35(15) . . ? 
O2 C5 C4 116.47(14) . . ? 
O1 C5 C4 116.16(13) . . ? 
N2 C6 C7 111.12(13) . . ? 
N2 C6 H6A 109.4 . . ? 
C7 C6 H6A 109.4 . . ? 
N2 C6 H6B 109.4 . . ? 
C7 C6 H6B 109.4 . . ? 
H6A C6 H6B 108.0 . . ? 
O3 C7 O4 126.70(15) . . ? 
O3 C7 C6 120.13(14) . . ? 
O4 C7 C6 113.11(14) . . ? 
  
loop_ 
 _geom_torsion_atom_site_label_1 
 _geom_torsion_atom_site_label_2 
 _geom_torsion_atom_site_label_3 
 _geom_torsion_atom_site_label_4 
 _geom_torsion 
 _geom_torsion_site_symmetry_1 
 _geom_torsion_site_symmetry_2 
 _geom_torsion_site_symmetry_3 
 _geom_torsion_site_symmetry_4 
 _geom_torsion_publ_flag 
C2 N2 C1 N1 -0.04(18) . . . . ? 
C6 N2 C1 N1 -173.21(13) . . . . ? 
C3 N1 C1 N2 -0.38(17) . . . . ? 
C4 N1 C1 N2 -175.79(14) . . . . ? 
C1 N2 C2 C3 0.46(18) . . . . ? 
C6 N2 C2 C3 173.63(14) . . . . ? 
N2 C2 C3 N1 -0.67(18) . . . . ? 
C1 N1 C3 C2 0.66(18) . . . . ? 
C4 N1 C3 C2 175.97(15) . . . . ? 
C1 N1 C4 C5 62.9(2) . . . . ? 
C3 N1 C4 C5 -111.69(17) . . . . ? 
Zn1 O1 C5 O2 41.6(2) 3_445 . . . ? 
Zn1 O1 C5 C4 -136.80(11) 3_445 . . . ? 
N1 C4 C5 O2 -178.48(14) . . . . ? 
N1 C4 C5 O1 0.13(19) . . . . ? 
C1 N2 C6 C7 73.64(19) . . . . ? 
C2 N2 C6 C7 -98.41(18) . . . . ? 
Zn1 O4 C7 O3 22.1(2) . . . . ? 
Zn1 O4 C7 C6 -160.54(10) . . . . ? 
N2 C6 C7 O3 -14.7(2) . . . . ? 
N2 C6 C7 O4 167.76(13) . . . . ? 
  
_refine_diff_density_max    0.301 
_refine_diff_density_min   -0.199 
_refine_diff_density_rms    0.049 
  
_shelx_res_file 
; 
TITL agq0223a_a.res in C2/c 
    agq0223a.res 
    created by SHELXL-2018/3 at 01:17:43 on 24-May-2023 
CELL  0.71073  17.1975   7.4004  12.7633   90.000  106.583   90.000 
ZERR    4.000   0.0008   0.0003   0.0006    0.000    0.002    0.000 
LATT 7 
SYMM -X, Y, 1/2-Z 
SFAC C  H  N  O  Zn 
UNIT 56 56 16 32 4 
OMIT   0.00  50.50 
L.S. 65 
ACTA 
BOND $H 
FMAP 2 
PLAN 10 
SIZE 0.05 0.10 0.30 
WPDB -2 
CONF 
TEMP -80.150 
WGHT    0.016700    2.696500 
FVAR       0.14446 
ZN1   5    1.000000    0.648162    0.250000    10.50000    0.01171    0.01234 = 
         0.01690    0.00000    0.00572    0.00000 
O1    4    0.547889    0.306350    0.374242    11.00000    0.01856    0.01532 = 
         0.01860   -0.00127    0.00350    0.00006 
O2    4    0.446225    0.506307    0.353225    11.00000    0.01443    0.02583 = 
         0.02808   -0.00333    0.00496    0.00058 
O3    4    0.828941    0.661033    0.292901    11.00000    0.02854    0.01883 = 
         0.03572    0.00850    0.01835    0.00548 
O4    4    0.926429    0.468570    0.281755    11.00000    0.01859    0.01767 = 
         0.03370   -0.00128    0.01639   -0.00229 
N1    3    0.663449    0.557251    0.439250    11.00000    0.01448    0.01498 = 
         0.01635   -0.00113    0.00659   -0.00231 
N2    3    0.771702    0.433303    0.419346    11.00000    0.01418    0.01592 = 
         0.01800    0.00171    0.00723   -0.00160 
C1    1    0.696435    0.483411    0.367207    11.00000    0.01454    0.01765 = 
         0.01658   -0.00083    0.00679   -0.00302 
AFIX  43 
H1    2    0.670587    0.468896    0.291273    11.00000   -1.20000 
AFIX   0 
C2    1    0.787166    0.476922    0.528405    11.00000    0.01990    0.02314 = 
         0.01559    0.00288    0.00292   -0.00234 
AFIX  43 
H2    2    0.836441    0.456896    0.584180    11.00000   -1.20000 
AFIX   0 
C3    1    0.719178    0.553395    0.541059    11.00000    0.02273    0.02185 = 
         0.01443   -0.00160    0.00571   -0.00376 
AFIX  43 
H3    2    0.711277    0.596313    0.607424    11.00000   -1.20000 
AFIX   0 
C4    1    0.579216    0.618246    0.414249    11.00000    0.01533    0.01626 = 
         0.02367   -0.00219    0.00885    0.00022 
AFIX  23 
H4A   2    0.569169    0.710332    0.355638    11.00000   -1.20000 
H4B   2    0.570715    0.676316    0.479990    11.00000   -1.20000 
AFIX   0 
C5    1    0.517995    0.464431    0.377768    11.00000    0.01707    0.01833 = 
         0.01125   -0.00065    0.00582   -0.00089 
C6    1    0.831231    0.364034    0.367685    11.00000    0.01609    0.01603 = 
         0.02649    0.00183    0.01148    0.00094 
AFIX  23 
H6A   2    0.805677    0.269967    0.313669    11.00000   -1.20000 
H6B   2    0.876717    0.307574    0.423836    11.00000   -1.20000 
AFIX   0 
C7    1    0.863990    0.515375    0.310343    11.00000    0.01414    0.01704 = 
         0.01505   -0.00213    0.00541   -0.00332 
HKLF 4 
  
  
  
  
REM  agq0223a_a.res in C2/c 
REM wR2 = 0.0504, GooF = S = 1.090, Restrained GooF = 1.090 for all data 
REM R1 = 0.0199 for 1379 Fo > 4sig(Fo) and 0.0200 for all 1386 data 
REM 123 parameters refined using 0 restraints 
  
END 
  
WGHT      0.0148      2.7817 
  
REM Highest difference peak  0.301,  deepest hole -0.199,  1-sigma level  0.049 
Q1    1   0.5519  0.5352  0.3996  11.00000  0.05    0.30 
Q2    1   0.6211  0.5801  0.4229  11.00000  0.05    0.29 
Q3    1   0.8035  0.4105  0.3968  11.00000  0.05    0.28 
Q4    1   0.8474  0.4396  0.3434  11.00000  0.05    0.26 
Q5    1   0.6885  0.5697  0.4828  11.00000  0.05    0.23 
Q6    1   0.7667  0.5513  0.5357  11.00000  0.05    0.20 
Q7    1   0.7854  0.4575  0.4756  11.00000  0.05    0.19 
Q8    1   0.6825  0.5695  0.4030  11.00000  0.05    0.19 
Q9    1   0.9390  0.5449  0.2405  11.00000  0.05    0.18 
Q10   1   0.8666  0.6452  0.3398  11.00000  0.05    0.17 
; 
_shelx_res_checksum   64406 
  
_shelx_hkl_file 
; 
  -2   0   0   68.59    2.53 
   2   0   0   77.49    2.60 
  -4   0   0  297.68    9.63 
   4   0   0  323.77    9.74 
   6   0   0  263.57    8.87 
  -6   0   0  254.31    8.78 
   8   0   0   81.66    2.33 
  10   0   0    6.62    0.31 
 -10   0   0    6.83    0.29 
  10   0   0    7.17    0.30 
 -10   0   0    6.95    0.28 
 -10   0   0    6.55    0.29 
 -10   0   0    7.49    0.33 
 -12   0   0  118.75    3.37 
 -12   0   0  114.93    3.34 
 -12   0   0  123.56    3.41 
  12   0   0  116.23    3.40 
  12   0   0  120.33    3.37 
 -14   0   0  174.40    4.79 
  14   0   0  170.35    4.83 
 -14   0   0  166.17    4.79 
  14   0   0  167.23    4.79 
 -14   0   0  171.63    4.83 
  16   0   0   29.91    0.99 
 -16   0   0   31.77    1.07 
  16   0   0   30.29    1.05 
 -16   0   0   29.93    0.94 
  16   0   0   30.09    1.01 
 -16   0   0   29.72    1.02 
 -16   0   0   32.18    1.03 
 -18   0   0  104.84    3.14 
 -18   0   0  106.09    2.99 
 -18   0   0  111.18    3.19 
 -18   0   0  108.86    3.13 
  18   0   0  105.47    3.09 
  18   0   0  104.73    3.12 
  20   0   0    3.60    0.30 
 -20   0   0    3.13    0.30 
 -22   0   0   23.48    0.91 
  22   0   0   23.74    0.89 
  -1  -1   0    0.45    0.03 
  -1  -1   0    0.40    0.03 
   1  -1   0    0.34    0.02 
   1  -1   0    0.34    0.04 
   1   1   0    0.35    0.03 
  -1   1   0    0.38    0.02 
   1   1   0    0.34    0.03 
   1   1   0    0.38    0.03 
  -1   1   0    0.41    0.03 
  -1   1   0    0.38    0.03 
   3  -1   0   26.75    0.76 
   3  -1   0   26.37    0.74 
  -3  -1   0   26.97    0.76 
  -3  -1   0   27.23    0.76 
   3   1   0   25.87    0.76 
  -3   1   0   25.61    0.76 
  -3   1   0   26.29    0.75 
   3   1   0   26.40    0.76 
  -5  -1   0    6.86    0.24 
  -5  -1   0    7.36    0.26 
  -5  -1   0    6.66    0.24 
   5  -1   0    6.38    0.23 
   5  -1   0    6.95    0.25 
  -5   1   0    6.67    0.24 
   5   1   0    6.41    0.25 
   5   1   0    7.13    0.24 
  -5   1   0    6.78    0.23 
   5   1   0    6.84    0.24 
  -5   1   0    6.96    0.25 
  -7  -1   0   90.35    4.38 
   7  -1   0   97.89    4.41 
   7   1   0   98.61    4.54 
  -7   1   0  103.90    4.55 
   9  -1   0  163.21    6.84 
  -9  -1   0  165.08    6.92 
  -9   1   0  158.86    6.85 
   9   1   0  165.00    7.00 
  11  -1   0   27.58    0.90 
 -11  -1   0   26.85    0.90 
  11  -1   0   28.51    0.87 
  11  -1   0   28.90    0.91 
 -11  -1   0   24.15    0.89 
 -11  -1   0   25.94    0.91 
 -11  -1   0   28.67    0.87 
 -11   1   0   26.60    0.86 
  11   1   0   26.45    0.89 
  11   1   0   28.07    0.88 
 -11   1   0   28.91    0.87 
  11   1   0   27.41    0.86 
 -11   1   0   28.24    0.90 
 -13  -1   0  108.85    3.22 
 -13  -1   0  114.18    3.23 
  13  -1   0  112.61    3.18 
 -13  -1   0  110.43    3.19 
 -13  -1   0  116.32    3.19 
  13  -1   0  112.81    3.22 
 -13   1   0  107.27    3.17 
 -13   1   0  111.16    3.18 
  13   1   0  111.66    3.16 
  13   1   0  109.89    3.22 
  13   1   0  109.15    3.18 
 -13   1   0  112.45    3.22 
 -15  -1   0   19.17    0.72 
 -15  -1   0   20.59    0.76 
 -15  -1   0   21.06    0.72 
 -15  -1   0   19.25    0.71 
  15  -1   0   19.03    0.68 
  15  -1   0   19.57    0.70 
  15  -1   0   19.20    0.74 
 -15   1   0   19.47    0.71 
  15   1   0   19.60    0.71 
 -15   1   0   20.26    0.75 
  15   1   0   19.67    0.69 
 -15   1   0   19.86    0.70 
  15   1   0   18.62    0.74 
 -17  -1   0   18.96    0.74 
 -17  -1   0   19.33    0.73 
  17  -1   0   20.09    0.71 
 -17  -1   0   22.19    0.89 
  17  -1   0   19.57    0.72 
  17  -1   0   19.86    0.77 
 -17  -1   0   20.16    0.75 
  17   1   0   19.61    0.77 
  17   1   0   20.26    0.72 
 -17   1   0   18.27    0.72 
 -17   1   0   19.02    0.77 
  17   1   0   17.82    0.72 
 -17   1   0   19.95    0.78 
  19  -1   0    0.24    0.13 
 -19  -1   0    0.15    0.12 
  19  -1   0    0.05    0.13 
 -19  -1   0   -0.07    0.14 
 -19   1   0    0.04    0.16 
  19   1   0    0.23    0.14 
 -19   1   0    0.14    0.13 
 -19   1   0    0.27    0.16 
 -21  -1   0    2.39    0.28 
 -21  -1   0    2.16    0.20 
  21  -1   0    2.17    0.26 
 -21   1   0    2.73    0.29 
  21   1   0    2.29    0.25 
  23  -1   0   19.62    0.81 
 -23  -1   0   22.04    0.85 
  23   1   0   19.52    0.80 
 -23   1   0   20.98    0.85 
   2  -2   0  142.76    4.60 
   2  -2   0  144.04    4.72 
  -2  -2   0  129.43    4.68 
   2   2   0  130.59    4.70 
   4  -2   0    1.91    0.09 
  -4  -2   0    1.80    0.10 
   4  -2   0    1.75    0.10 
  -4  -2   0    1.82    0.10 
   4  -2   0    1.86    0.10 
  -4  -2   0    1.75    0.10 
  -4   2   0    1.90    0.10 
   4   2   0    1.76    0.10 
   4   2   0    1.94    0.11 
  -4   2   0    1.80    0.09 
   4   2   0    1.83    0.10 
  -4   2   0    1.65    0.10 
   6  -2   0   49.99    1.44 
   6  -2   0   52.81    1.39 
  -6  -2   0   47.20    1.43 
  -6  -2   0   49.68    1.44 
   6  -2   0   50.11    1.42 
  -6  -2   0   51.08    1.43 
   6   2   0   49.00    1.44 
  -6   2   0   49.59    1.43 
  -6   2   0   49.05    1.44 
   6   2   0   50.94    1.43 
   6   2   0   50.11    1.44 
   8  -2   0   40.64    1.18 
   8  -2   0   41.53    1.21 
   8  -2   0   41.75    1.19 
  -8  -2   0   38.60    1.20 
  -8  -2   0   39.13    1.29 
  -8  -2   0   40.03    1.21 
  -8  -2   0   41.38    1.20 
   8   2   0   39.44    1.19 
  -8   2   0   40.52    1.21 
  -8   2   0   40.48    1.18 
  -8   2   0   41.27    1.19 
   8   2   0   41.21    1.22 
   8   2   0   40.29    1.20 
  10  -2   0    4.90    0.23 
  10  -2   0    4.34    0.24 
 -10  -2   0    4.26    0.23 
 -10  -2   0    4.16    0.29 
  10  -2   0    4.84    0.22 
 -10  -2   0    4.75    0.24 
 -10  -2   0    4.45    0.25 
  10   2   0    4.20    0.23 
 -10   2   0    4.54    0.23 
  10   2   0    4.37    0.25 
 -10   2   0    4.50    0.25 
  10   2   0    4.51    0.23 
 -10   2   0    4.43    0.22 
 -12  -2   0   20.71    0.71 
 -12  -2   0   19.44    0.77 
 -12  -2   0   19.26    0.67 
  12  -2   0   20.71    0.71 
  12  -2   0   17.89    0.70 
  12  -2   0   20.32    0.66 
 -12  -2   0   20.16    0.69 
  12   2   0   20.88    0.67 
 -12   2   0   19.36    0.70 
 -12   2   0   19.33    0.66 
  12   2   0   18.80    0.70 
  12   2   0   19.13    0.68 
 -12   2   0   20.10    0.68 
  14  -2   0   26.80    0.89 
 -14  -2   0   28.56    0.91 
  14  -2   0   27.55    0.94 
 -14  -2   0   26.98    0.91 
 -14  -2   0   26.83    0.99 
  14  -2   0   28.31    0.89 
 -14  -2   0   28.02    0.95 
 -14   2   0   27.29    0.94 
  14   2   0   26.59    0.93 
 -14   2   0   27.64    0.90 
  14   2   0   25.21    0.90 
  14   2   0   26.85    0.89 
 -14   2   0   25.96    0.88 
  16  -2   0    5.91    0.36 
 -16  -2   0    6.06    0.38 
  16  -2   0    5.66    0.32 
 -16  -2   0    6.09    0.34 
  16  -2   0    5.22    0.31 
 -16  -2   0    5.71    0.39 
 -16   2   0    5.77    0.37 
  16   2   0    6.23    0.33 
  16   2   0    5.25    0.33 
 -16   2   0    5.86    0.33 
 -16   2   0    5.89    0.34 
 -18  -2   0    3.73    0.33 
 -18  -2   0    3.70    0.31 
  18  -2   0    3.44    0.27 
  18  -2   0    3.18    0.32 
 -18   2   0    3.43    0.28 
 -18   2   0    3.55    0.34 
  18   2   0    3.74    0.29 
 -18   2   0    3.70    0.30 
 -20  -2   0   10.03    0.51 
 -20  -2   0    9.80    0.52 
  20  -2   0   10.20    0.52 
 -20   2   0   10.06    0.51 
  20   2   0    9.10    0.48 
 -22  -2   0    5.51    0.40 
  22  -2   0    5.59    0.39 
 -22  -2   0    4.93    0.36 
 -22   2   0    5.67    0.55 
  22   2   0    4.84    0.37 
   1  -3   0  180.37    5.90 
  -1  -3   0  180.21    6.01 
  -1   3   0  165.20    5.81 
   1   3   0  178.75    5.97 
  -3  -3   0   11.60    0.51 
   3  -3   0   12.11    0.39 
  -3  -3   0   12.46    0.40 
  -3  -3   0   13.45    0.39 
   3  -3   0   12.41    0.46 
   3  -3   0   12.66    0.37 
   3  -3   0   13.47    0.37 
   3  -3   0   12.71    0.38 
   3   3   0   12.31    0.40 
  -3   3   0   12.49    0.38 
  -3   3   0   13.01    0.39 
  -3   3   0   12.92    0.39 
   3   3   0   12.13    0.40 
   3   3   0   12.56    0.39 
   5  -3   0  626.84   18.68 
  -5  -3   0  569.36   18.79 
   5   3   0  655.15   19.08 
  -7  -3   0  346.15   11.62 
   7  -3   0  323.38   11.17 
  -7   3   0  335.55   11.52 
   7   3   0  311.64   11.43 
  -9  -3   0   15.61    0.52 
   9  -3   0   15.31    0.53 
  -9  -3   0   14.64    0.65 
  -9  -3   0   14.15    0.52 
   9  -3   0   14.84    0.50 
   9  -3   0   15.16    0.51 
  -9  -3   0   15.77    0.54 
  -9   3   0   13.77    0.56 
   9   3   0   14.96    0.57 
  -9   3   0   15.78    0.52 
  -9   3   0   15.34    0.50 
   9   3   0   15.40    0.54 
   9   3   0   14.75    0.52 
  11  -3   0  204.97    5.69 
  11   3   0  202.12    5.70 
 -13  -3   0   20.28    0.86 
 -13  -3   0   19.67    0.73 
  13  -3   0   20.86    0.70 
 -13  -3   0   21.24    0.75 
  13  -3   0   20.13    0.69 
 -13  -3   0   20.56    0.71 
  13  -3   0   20.59    0.74 
  13   3   0   21.11    0.74 
 -13   3   0   20.93    0.70 
 -13   3   0   21.37    0.72 
  13   3   0   20.25    0.75 
  13   3   0   20.88    0.71 
 -13   3   0   21.05    0.75 
 -15  -3   0    4.22    0.39 
 -15  -3   0    4.55    0.29 
  15  -3   0    4.69    0.28 
 -15  -3   0    3.57    0.33 
  15  -3   0    4.55    0.31 
  15  -3   0    5.09    0.28 
  15   3   0    4.23    0.28 
 -15   3   0    4.38    0.29 
 -15   3   0    4.66    0.28 
 -15   3   0    5.26    0.33 
  15   3   0    4.44    0.33 
  15   3   0    4.18    0.31 
 -17  -3   0   78.47    2.52 
  17  -3   0   78.15    2.34 
 -17  -3   0   80.41    2.40 
  17  -3   0   80.28    2.42 
  17  -3   0   79.04    2.35 
 -17   3   0   82.95    2.37 
  17   3   0   77.32    2.41 
  17   3   0   77.89    2.35 
 -17   3   0   77.73    2.51 
 -17   3   0   81.14    2.38 
 -19  -3   0   54.99    1.69 
  19  -3   0   54.11    1.68 
  19  -3   0   50.65    1.65 
 -19  -3   0   53.41    1.82 
 -19   3   0   56.22    1.71 
 -19   3   0   49.44    1.68 
 -19   3   0   54.77    1.75 
  19   3   0   53.92    1.67 
 -21  -3   0    9.27    0.58 
  21  -3   0    9.17    0.50 
 -21  -3   0    9.55    0.51 
 -21   3   0   10.83    0.54 
  21   3   0    9.81    0.50 
   0  -4   0    1.66    0.07 
   0  -4   0    1.33    0.19 
   0  -4   0    1.59    0.06 
   0   4   0    1.48    0.10 
   0   4   0    1.60    0.10 
   0   4   0    1.60    0.10 
   0   4   0    1.42    0.10 
  -2  -4   0   29.81    0.84 
   2  -4   0   27.65    0.99 
  -2  -4   0   29.74    0.87 
  -2  -4   0   29.03    1.04 
  -2  -4   0   30.11    0.84 
   2   4   0   29.37    0.87 
  -2   4   0   31.08    0.86 
  -2   4   0   30.55    0.87 
   2   4   0   29.32    0.84 
  -2   4   0   30.50    0.82 
   2   4   0   28.07    0.87 
   4  -4   0   27.06    0.79 
   4  -4   0   29.12    0.80 
  -4  -4   0   27.38    0.83 
  -4  -4   0   25.70    1.00 
  -4  -4   0   27.90    0.80 
   4  -4   0   28.79    0.83 
   4  -4   0   28.36    0.78 
  -4  -4   0   27.37    0.80 
   4  -4   0   27.09    0.92 
  -4   4   0   27.61    0.82 
  -4   4   0   28.11    0.81 
   4   4   0   27.88    0.83 
   4   4   0   26.85    0.81 
  -4   4   0   26.93    0.80 
   4   4   0   27.85    0.83 
   6  -4   0  139.38    3.84 
   6   4   0  137.36    3.85 
   8  -4   0   85.71    2.40 
   8  -4   0   83.13    2.40 
   8  -4   0   84.01    2.36 
  -8  -4   0   84.70    2.42 
  -8  -4   0   84.43    2.62 
   8  -4   0   85.03    2.40 
  -8  -4   0   88.30    2.40 
   8   4   0   86.55    2.41 
  -8   4   0   85.04    2.40 
  -8   4   0   84.67    2.40 
   8   4   0   78.71    2.41 
   8   4   0   84.17    2.41 
  -8   4   0   82.10    2.38 
 -10  -4   0   65.41    1.86 
  10  -4   0   64.86    1.87 
  10  -4   0   64.65    1.83 
  10  -4   0   64.25    1.86 
 -10  -4   0   63.21    2.09 
 -10  -4   0   63.99    1.88 
  10   4   0   60.61    1.94 
 -10   4   0   64.94    1.88 
 -10   4   0   64.39    1.86 
 -10   4   0   62.93    1.84 
  10   4   0   63.22    1.89 
  12  -4   0  184.40    5.12 
 -12  -4   0  180.31    5.18 
  12  -4   0  187.72    5.18 
  12   4   0  180.77    5.19 
 -12   4   0  186.70    5.14 
 -12   4   0  187.65    5.18 
  12   4   0  181.49    5.19 
  14  -4   0    3.54    0.26 
  14  -4   0    3.42    0.22 
 -14  -4   0    3.50    0.26 
 -14  -4   0    4.00    0.26 
  14  -4   0    3.31    0.25 
 -14  -4   0    3.46    0.39 
 -14   4   0    3.77    0.26 
  14   4   0    3.60    0.28 
 -14   4   0    3.58    0.28 
 -14   4   0    3.18    0.23 
  14   4   0    2.71    0.28 
  14   4   0    3.28    0.25 
 -16  -4   0    7.63    0.56 
  16  -4   0    8.24    0.40 
  16  -4   0    7.40    0.36 
 -16  -4   0    7.95    0.40 
 -16   4   0    7.86    0.43 
 -16   4   0    7.52    0.38 
  16   4   0    8.09    0.40 
  16   4   0    7.69    0.42 
  18  -4   0   29.49    1.01 
  18  -4   0   31.01    1.05 
 -18  -4   0   28.88    1.23 
 -18  -4   0   31.09    1.05 
  18   4   0   33.21    1.06 
 -18   4   0   30.30    1.05 
 -18   4   0   30.39    1.07 
 -20  -4   0    1.31    0.23 
  20  -4   0    1.21    0.21 
  20  -4   0    1.09    0.16 
 -20  -4   0    1.10    0.30 
 -20   4   0    1.57    0.23 
 -20   4   0    1.08    0.22 
  20   4   0    1.50    0.23 
   1  -5   0   11.21    0.56 
  -1  -5   0   12.06    0.59 
   1   5   0   12.37    0.42 
   1   5   0   12.07    0.41 
  -1   5   0   11.99    0.41 
  -1   5   0   12.01    0.41 
   1   5   0   12.30    0.41 
  -1   5   0   12.40    0.40 
  -3  -5   0   43.08    1.51 
  -3  -5   0   44.51    1.28 
   3  -5   0   42.20    1.43 
  -3  -5   0   45.22    1.24 
  -3  -5   0   45.96    1.23 
  -3   5   0   43.37    1.28 
   3   5   0   44.07    1.24 
   3   5   0   44.22    1.29 
   3   5   0   43.11    1.29 
  -3   5   0   45.66    1.28 
   5  -5   0   28.69    0.84 
  -5  -5   0   25.99    1.06 
  -5  -5   0   26.63    0.84 
  -5  -5   0   27.13    0.80 
  -5  -5   0   28.18    0.80 
   5  -5   0   25.93    0.94 
   5  -5   0   27.29    0.79 
  -5   5   0   27.24    0.83 
   5   5   0   26.44    0.85 
   5   5   0   28.41    0.85 
   5   5   0   26.55    0.81 
  -5   5   0   27.71    0.80 
  -5   5   0   27.81    0.82 
   7  -5   0    3.48    0.20 
  -7  -5   0    3.99    0.19 
   7  -5   0    3.83    0.15 
  -7  -5   0    3.92    0.22 
   7  -5   0    3.77    0.25 
   7  -5   0    4.07    0.15 
   7  -5   0    3.71    0.18 
  -7  -5   0    3.65    0.38 
   7   5   0    3.70    0.22 
  -7   5   0    3.78    0.19 
  -7   5   0    3.89    0.19 
  -7   5   0    4.29    0.21 
   7   5   0    4.04    0.21 
   7   5   0    3.89    0.22 
  -9  -5   0    8.56    0.34 
  -9  -5   0    8.86    0.37 
   9  -5   0    8.82    0.34 
   9  -5   0    8.85    0.35 
  -9  -5   0    8.52    0.56 
   9  -5   0    8.90    0.30 
   9  -5   0    8.37    0.35 
   9   5   0    8.54    0.36 
   9   5   0    8.73    0.38 
  -9   5   0    8.57    0.36 
   9   5   0    8.38    0.36 
  -9   5   0    7.86    0.33 
 -11  -5   0    6.18    0.32 
 -11  -5   0    5.83    0.29 
 -11  -5   0    5.45    0.49 
  11  -5   0    5.95    0.30 
  11  -5   0    5.72    0.29 
  11  -5   0    5.81    0.25 
 -11   5   0    5.69    0.30 
  11   5   0    6.37    0.31 
 -11   5   0    6.31    0.28 
 -11   5   0    6.12    0.30 
  11   5   0    5.49    0.31 
  11   5   0    6.23    0.32 
 -13  -5   0   16.36    0.64 
 -13  -5   0   17.31    0.61 
  13  -5   0   17.39    0.63 
  13  -5   0   16.51    0.56 
  13  -5   0   16.83    0.62 
 -13  -5   0   16.36    1.18 
  13   5   0   16.66    0.65 
 -13   5   0   16.88    0.63 
 -13   5   0   15.75    0.59 
 -13   5   0   16.38    0.63 
  13   5   0   17.86    0.68 
  13   5   0   15.78    0.63 
 -15  -5   0    1.62    0.19 
  15  -5   0    1.42    0.19 
  15  -5   0    1.53    0.19 
 -15  -5   0    1.50    0.33 
  15   5   0    1.92    0.37 
 -15   5   0    1.21    0.20 
 -15   5   0    1.74    0.20 
  15   5   0    1.66    0.20 
 -15   5   0    1.31    0.19 
 -17  -5   0   11.98    0.52 
  17  -5   0   11.34    0.53 
  17  -5   0   11.57    0.54 
 -17  -5   0   11.02    0.74 
  17  -5   0   11.42    0.46 
  17   5   0   12.10    0.53 
 -17   5   0   11.67    0.52 
 -17   5   0   12.80    0.56 
  19  -5   0    8.37    0.46 
 -19  -5   0    8.20    0.44 
  19  -5   0    8.02    0.37 
 -19  -5   0    8.39    0.65 
 -19   5   0    7.85    0.47 
 -19   5   0    7.44    0.43 
  19   5   0    8.47    0.46 
   2  -6   0   91.23    2.81 
  -2  -6   0   85.99    2.84 
   2   6   0   94.96    2.60 
  -2   6   0   91.94    2.57 
  -2   6   0   92.44    2.58 
   2   6   0   92.76    2.59 
   2   6   0   88.63    2.58 
  -2   6   0   91.37    2.57 
  -4  -6   0   18.79    0.88 
   4  -6   0   18.14    0.79 
  -4   6   0   21.18    0.67 
   4   6   0   19.75    0.65 
   4   6   0   20.10    0.58 
  -4   6   0   18.89    0.63 
   4   6   0   19.96    0.65 
  -4   6   0   19.77    0.62 
  -6  -6   0   71.87    1.97 
  -6  -6   0   66.95    2.03 
  -6  -6   0   71.86    1.97 
   6  -6   0   68.79    2.17 
   6  -6   0   70.33    2.03 
  -6  -6   0   69.30    2.34 
  -6   6   0   71.71    2.01 
   6   6   0   70.26    2.00 
  -6   6   0   70.69    2.03 
   6   6   0   71.14    2.06 
   6   6   0   71.79    2.04 
  -8  -6   0    1.02    0.30 
  -8  -6   0    0.86    0.10 
  -8  -6   0    0.84    0.10 
  -8  -6   0    0.98    0.13 
   8  -6   0    0.71    0.09 
   8  -6   0    0.77    0.16 
   8  -6   0    0.67    0.11 
   8   6   0    0.77    0.11 
  -8   6   0    0.91    0.11 
   8   6   0    0.59    0.12 
  -8   6   0    0.70    0.12 
   8   6   0    0.75    0.13 
  10  -6   0   12.06    0.47 
  10  -6   0   11.83    0.47 
  10  -6   0   11.91    0.44 
 -10  -6   0   11.67    0.72 
 -10  -6   0   11.92    0.43 
 -10  -6   0   11.33    0.52 
 -10   6   0   12.69    0.48 
 -10   6   0   11.58    0.44 
  10   6   0   11.91    0.48 
  10   6   0   12.37    0.50 
  10   6   0   11.59    0.46 
  12  -6   0    8.46    0.28 
  12  -6   0    8.72    0.28 
  12  -6   0    8.65    0.39 
 -12  -6   0    8.05    0.35 
 -12  -6   0    9.22    0.67 
  12  -6   0    8.43    0.37 
 -12  -6   0    7.48    0.39 
  12   6   0    7.90    0.39 
 -12   6   0    8.74    0.37 
  12   6   0    7.69    0.41 
 -12   6   0    8.52    0.40 
  12   6   0    7.95    0.39 
  14  -6   0   12.37    0.52 
  14  -6   0   13.77    0.55 
  14  -6   0   12.78    0.43 
 -14  -6   0   12.93    0.51 
 -14  -6   0   12.61    0.80 
  14   6   0   13.11    0.55 
  14   6   0   12.94    0.54 
 -14   6   0   12.53    0.59 
 -14   6   0   13.64    0.57 
  16  -6   0   42.47    1.38 
  16  -6   0   41.71    1.37 
  16  -6   0   41.81    1.24 
 -16  -6   0   44.88    1.34 
 -16  -6   0   41.23    1.69 
 -16   6   0   40.80    1.34 
  16   6   0   42.55    1.37 
 -16   6   0   42.95    1.39 
  16   6   0   42.84    1.47 
  18  -6   0    7.31    0.43 
  18  -6   0    7.05    0.31 
 -18  -6   0    7.28    0.40 
 -18  -6   0    7.84    0.68 
 -18   6   0    7.70    0.41 
 -18   6   0    8.38    0.47 
   1  -7   0   80.75    2.62 
  -1  -7   0   80.99    2.65 
   1   7   0   81.41    2.34 
   1   7   0   80.94    2.33 
  -1   7   0   82.67    2.33 
  -1   7   0   82.14    2.33 
  -3  -7   0    5.89    0.52 
   3  -7   0    5.72    0.45 
   3   7   0    5.49    0.28 
   3   7   0    5.62    0.28 
  -3   7   0    6.34    0.28 
  -3   7   0    5.83    0.26 
   3   7   0    5.72    0.28 
  -3   7   0    5.95    0.27 
   5  -7   0   63.01    2.05 
  -5  -7   0   60.90    2.18 
   5   7   0   61.61    1.86 
   5   7   0   63.26    1.85 
  -5   7   0   63.26    1.83 
  -5   7   0   63.43    1.83 
  -5   7   0   64.25    1.81 
   5   7   0   63.17    1.75 
  -7  -7   0   98.91    2.84 
  -7  -7   0  100.96    3.24 
   7  -7   0   99.99    2.99 
  -7   7   0   96.71    2.80 
   7   7   0   97.06    2.86 
   7   7   0  100.42    2.85 
   7   7   0   99.46    2.78 
  -7   7   0   99.54    2.84 
   9  -7   0    8.94    0.46 
   9  -7   0    9.39    0.39 
  -9  -7   0    9.91    0.70 
   9  -7   0    9.25    0.33 
  -9  -7   0    9.23    0.32 
  -9  -7   0    9.27    0.41 
  -9  -7   0    9.25    0.32 
   9   7   0    9.49    0.47 
  -9   7   0    9.80    0.41 
   9   7   0    8.88    0.44 
   9   7   0    8.78    0.37 
  -9   7   0    9.49    0.37 
  11  -7   0   35.05    1.07 
  11  -7   0   35.83    1.12 
 -11  -7   0   34.44    1.05 
  11  -7   0   34.98    1.12 
 -11  -7   0   35.56    1.05 
 -11  -7   0   35.56    1.51 
  11   7   0   37.58    1.14 
 -11   7   0   35.23    1.14 
 -11   7   0   33.33    1.09 
  11   7   0   33.93    1.11 
  11   7   0   34.51    1.17 
 -13  -7   0   27.11    1.30 
  13  -7   0   28.37    0.95 
  13  -7   0   27.22    0.90 
 -13  -7   0   27.69    0.88 
 -13   7   0   27.94    0.92 
 -13   7   0   30.75    1.22 
  13   7   0   28.05    0.96 
  13   7   0   26.89    0.94 
 -15  -7   0    6.00    0.65 
  15  -7   0    6.19    0.37 
 -15  -7   0    6.47    0.33 
  15  -7   0    7.04    0.35 
  15   7   0    7.11    0.37 
 -15   7   0    6.56    0.40 
 -15   7   0    6.19    0.35 
  15   7   0    7.26    0.40 
  17  -7   0   13.83    0.59 
  17  -7   0   13.62    0.60 
 -17  -7   0   13.51    0.92 
 -17   7   0   12.94    0.57 
 -17   7   0   13.94    0.63 
  17   7   0   14.15    0.61 
   0  -8   0    4.06    0.47 
   0   8   0    4.06    0.23 
   0   8   0    4.19    0.24 
  -2  -8   0   14.51    0.84 
  -2   8   0   14.74    0.52 
  -2   8   0   14.41    0.51 
   2   8   0   14.06    0.53 
   2   8   0   14.67    0.53 
   4  -8   0    0.48    0.23 
  -4  -8   0    0.45    0.29 
  -4   8   0    0.41    0.09 
   4   8   0    0.23    0.10 
  -4   8   0    0.31    0.11 
   4   8   0    0.37    0.11 
   4   8   0    0.29    0.11 
  -4   8   0    0.44    0.11 
   6  -8   0    3.76    0.39 
  -6  -8   0    3.66    0.52 
   6   8   0    3.69    0.25 
   6   8   0    3.85    0.26 
  -6   8   0    3.55    0.24 
  -6   8   0    3.54    0.21 
  -6   8   0    3.38    0.24 
   6   8   0    3.62    0.25 
  -8  -8   0    0.56    0.34 
   8  -8   0    0.56    0.20 
   8   8   0    0.63    0.14 
  -8   8   0    0.60    0.13 
   8   8   0    0.45    0.08 
  -8   8   0    0.60    0.13 
   8   8   0    0.49    0.13 
  -8   8   0    0.60    0.11 
  10  -8   0   12.34    0.57 
 -10  -8   0   12.86    0.89 
 -10   8   0   12.95    0.53 
  10   8   0   12.56    0.52 
  10   8   0   12.52    0.46 
 -10   8   0   12.24    0.47 
  12  -8   0    4.49    0.28 
 -12  -8   0    4.01    0.61 
  12  -8   0    4.44    0.28 
  12   8   0    4.56    0.31 
 -12   8   0    4.29    0.27 
  12   8   0    4.48    0.26 
 -12   8   0    4.50    0.32 
 -14  -8   0    6.10    0.70 
  14  -8   0    5.38    0.28 
  14  -8   0    5.94    0.34 
 -14  -8   0    5.09    0.23 
 -14  -8   0    4.99    0.25 
  14   8   0    5.96    0.35 
  14   8   0    6.26    0.54 
 -14   8   0    6.09    0.38 
 -14   8   0    5.72    0.45 
  -1  -9   0   12.82    0.83 
   1  -9   0   13.19    0.81 
  -1   9   0   12.15    0.46 
  -1   9   0   13.02    0.49 
   1   9   0   12.25    0.48 
   1   9   0   12.16    0.48 
  -3  -9   0   10.18    0.76 
   3  -9   0   10.19    0.69 
  -3   9   0    9.68    0.39 
   3   9   0    9.96    0.43 
  -3   9   0   10.11    0.42 
   3   9   0   10.43    0.43 
  -5  -9   0    2.86    0.53 
   5  -9   0    2.72    0.41 
   5   9   0    2.61    0.24 
   5   9   0    2.84    0.23 
  -5   9   0    2.78    0.19 
  -5   9   0    2.82    0.22 
   5   9   0    3.29    0.25 
   7  -9   0    0.86    0.26 
  -7  -9   0    1.27    0.43 
  -7   9   0    1.07    0.17 
  -7   9   0    0.90    0.12 
  -7   9   0    0.69    0.13 
   7   9   0    0.77    0.15 
   7   9   0    1.09    0.17 
  -9  -9   0    0.60    0.35 
   9  -9   0    0.81    0.23 
   9   9   0    0.77    0.17 
  -9   9   0    0.88    0.17 
  -9   9   0    0.54    0.13 
   9   9   0    0.63    0.15 
  -9   9   0    0.77    0.13 
  11  -9   0    8.07    0.46 
 -11  -9   0    8.57    0.80 
  11   9   0    8.81    0.43 
  11   9   0    8.38    0.32 
 -11   9   0    8.02    0.41 
 -11   9   0    8.61    0.44 
 -11   9   0    7.69    0.37 
   0 -10   0   29.72    1.34 
   0  10   0   25.25    0.86 
   0  10   0   25.58    0.87 
   2 -10   0    1.75    0.40 
  -2 -10   0    1.81    0.44 
   2  10   0    1.31    0.16 
   2  10   0    1.92    0.19 
  -2  10   0    1.55    0.16 
  -2  10   0    1.69    0.18 
   4 -10   0   19.80    1.00 
  -4 -10   0   18.83    1.12 
  -4  10   0   18.17    0.66 
   4  10   0   19.00    0.67 
  -4  10   0   17.78    0.63 
   4  10   0   18.26    0.68 
  -6 -10   0   36.30    1.66 
   6 -10   0   36.31    1.43 
   6  10   0   34.03    1.17 
   6  10   0   36.10    1.14 
  -6  10   0   33.66    1.08 
  -6  10   0   34.92    1.12 
 -22   0   1    0.03    0.17 
  22   0  -1   -0.05    0.14 
 -20   0   1   -0.12    0.14 
  20   0  -1    0.16    0.14 
  18   0  -1    0.01    0.11 
 -18   0   1   -0.03    0.06 
  18   0  -1   -0.04    0.11 
 -18   0   1    0.01    0.12 
  18   0  -1    0.05    0.12 
 -18   0   1    0.01    0.11 
  16   0  -1   -0.04    0.11 
  16   0  -1    0.08    0.10 
 -16   0   1    0.03    0.06 
 -16   0   1   -0.10    0.10 
 -16   0   1   -0.05    0.12 
 -16   0   1   -0.09    0.09 
  16   0  -1    0.13    0.11 
  14   0  -1    0.10    0.09 
 -14   0   1   -0.04    0.10 
 -14   0   1    0.09    0.09 
 -14   0   1    0.03    0.06 
  14   0  -1   -0.08    0.10 
 -14   0   1    0.01    0.09 
  14   0  -1   -0.03    0.08 
  12   0  -1    0.00    0.07 
 -12   0   1    0.00    0.07 
 -12   0   1   -0.01    0.09 
  12   0  -1    0.03    0.07 
 -12   0   1    0.04    0.06 
 -12   0   1    0.00    0.07 
  12   0  -1    0.06    0.09 
  10   0  -1    0.05    0.07 
 -10   0   1    0.00    0.06 
  10   0  -1   -0.04    0.05 
 -10   0   1    0.06    0.06 
 -10   0   1    0.10    0.05 
 -10   0   1   -0.03    0.07 
   8   0  -1    0.01    0.05 
  -8   0   1    0.07    0.06 
   8   0  -1   -0.01    0.05 
  -8   0   1    0.07    0.05 
   8   0  -1    0.16    0.06 
  -8   0   1    0.18    0.06 
  -8   0   1    0.03    0.04 
   6   0  -1    0.09    0.04 
   6   0  -1    0.06    0.04 
   6   0  -1    0.04    0.05 
  -6   0   1    0.04    0.04 
  -6   0   1    0.01    0.04 
   4   0  -1    0.09    0.03 
  -4   0   1    0.01    0.02 
   4   0  -1    0.04    0.02 
   4   0  -1   -0.03    0.03 
  -4   0   1    0.02    0.03 
  -4   0   1    0.04    0.03 
  -4   0   1    0.06    0.04 
   4   0  -1    0.02    0.02 
   2   0  -1    0.22    0.03 
  -2   0  -1    0.01    0.03 
  -2   0  -1    0.06    0.02 
   2   0   1    0.00    0.02 
   2   0   1    0.00    0.02 
   2   0   1    0.02    0.02 
  -4   0  -1    0.07    0.03 
   4   0   1    0.03    0.03 
   4   0   1    0.09    0.05 
   4   0   1    0.02    0.03 
  -4   0  -1    0.01    0.03 
  -4   0  -1    0.14    0.05 
   6   0   1    0.09    0.05 
   6   0   1    0.01    0.04 
  -6   0  -1    0.05    0.05 
   6   0   1    0.00    0.04 
  -6   0  -1    0.10    0.05 
  -6   0  -1    0.03    0.04 
   8   0   1    0.04    0.05 
  -8   0  -1    0.07    0.05 
  -8   0  -1    0.02    0.06 
  -8   0  -1    0.10    0.06 
   8   0   1   -0.01    0.06 
   8   0   1   -0.03    0.05 
 -10   0  -1   -0.05    0.08 
 -10   0  -1    0.06    0.07 
  10   0   1   -0.11    0.06 
  10   0   1   -0.04    0.06 
 -10   0  -1   -0.02    0.06 
  12   0   1   -0.07    0.07 
 -12   0  -1    0.12    0.10 
 -12   0  -1    0.00    0.07 
  12   0   1    0.36    0.10 
 -12   0  -1    0.09    0.08 
 -12   0  -1    0.05    0.08 
  12   0   1   -0.01    0.09 
  14   0   1    0.12    0.09 
 -14   0  -1    0.02    0.12 
 -14   0  -1   -0.11    0.10 
 -14   0  -1    0.01    0.09 
  14   0   1   -0.06    0.10 
  14   0   1    0.01    0.09 
 -16   0  -1   -0.05    0.13 
 -16   0  -1   -0.09    0.11 
  16   0   1    0.03    0.12 
  16   0   1   -0.01    0.10 
  16   0   1    0.00    0.11 
 -16   0  -1    0.05    0.11 
 -18   0  -1   -0.03    0.07 
 -18   0  -1    0.07    0.14 
 -18   0  -1   -0.06    0.15 
  18   0   1   -0.16    0.11 
  18   0   1    0.12    0.13 
 -18   0  -1    0.02    0.12 
 -20   0  -1    0.01    0.15 
  20   0   1   -0.06    0.13 
 -20   0  -1   -0.04    0.17 
  22   0   1   -0.06    0.14 
 -23  -1   1   22.39    1.25 
  23  -1  -1   27.93    1.00 
  23   1  -1   28.62    1.01 
 -23   1   1   27.80    1.03 
 -21  -1   1   29.92    1.06 
  21  -1  -1   29.18    1.04 
 -21  -1   1   29.37    0.96 
  21   1  -1   30.04    1.04 
 -21   1   1   30.41    1.07 
  19  -1  -1   32.37    1.06 
 -19  -1   1   31.92    1.08 
 -19  -1   1   32.12    1.04 
  19  -1  -1   30.24    1.07 
 -19   1   1   30.60    1.08 
 -19   1   1   31.54    1.08 
  19   1  -1   31.82    1.06 
  17  -1  -1   20.16    0.77 
  17  -1  -1   19.78    0.72 
 -17  -1   1   19.05    0.71 
  17  -1  -1   20.23    0.71 
 -17  -1   1   18.26    0.71 
 -17  -1   1   18.70    0.86 
 -17   1   1   19.39    0.72 
  17   1  -1   19.95    0.77 
  17   1  -1   19.47    0.70 
 -17   1   1   19.10    0.72 
  17   1  -1   19.09    0.72 
 -17   1   1   19.72    0.77 
 -15  -1   1    8.64    0.41 
 -15  -1   1    8.73    0.40 
 -15  -1   1    8.60    0.40 
  15  -1  -1    8.50    0.39 
  15  -1  -1    8.89    0.43 
  15  -1  -1    9.20    0.39 
  15   1  -1    9.04    0.39 
 -15   1   1    9.33    0.44 
  15   1  -1    8.54    0.43 
 -15   1   1    9.12    0.40 
  15   1  -1    9.15    0.41 
 -15   1   1    8.38    0.39 
  13  -1  -1    8.67    0.40 
 -13  -1   1    8.37    0.37 
  13  -1  -1    8.77    0.37 
 -13  -1   1    8.29    0.39 
 -13  -1   1    8.48    0.37 
  13  -1  -1    9.01    0.36 
 -13  -1   1    8.54    0.40 
  13   1  -1    8.40    0.37 
 -13   1   1    8.45    0.37 
 -13   1   1    7.57    0.38 
  13   1  -1    8.14    0.39 
  13   1  -1    9.41    0.36 
 -13   1   1    8.75    0.36 
 -11  -1   1   68.05    2.11 
  11  -1  -1   73.05    2.16 
  11  -1  -1   71.13    2.07 
 -11  -1   1   73.96    2.07 
 -11  -1   1   75.46    2.11 
  11   1  -1   70.30    2.06 
  11   1  -1   68.23    2.07 
 -11   1   1   73.92    2.08 
  11   1  -1   71.29    2.11 
 -11   1   1   73.82    2.10 
 -11   1   1   70.69    2.06 
   9  -1  -1  102.23    2.80 
   9  -1  -1   99.21    2.77 
  -9  -1   1   90.77    2.84 
   9   1  -1  101.15    2.81 
  -7  -1   1  250.99    8.62 
   7  -1  -1  231.58    8.51 
   7   1  -1  240.28    8.62 
  -7   1   1  244.24    8.68 
  -5  -1   1  446.62   13.57 
  -5   1   1  439.75   13.72 
   3  -1  -1  150.73    5.43 
  -3  -1   1  158.73    5.27 
  -3   1   1  167.95    5.56 
   3   1  -1  173.57    5.37 
  -1  -1  -1  247.19    7.27 
   1   1   1  222.43    7.20 
  -3  -1  -1  173.23    6.00 
   3  -1   1  171.50    5.68 
  -3   1  -1  176.17    5.73 
   3   1   1  178.98    6.03 
  -5   1  -1  145.12    5.43 
   5   1   1  146.52    5.69 
  -7  -1  -1   87.48    2.47 
   7   1   1   84.53    2.46 
  -7   1  -1   88.03    2.47 
   9  -1   1    5.96    0.26 
  -9  -1  -1    5.53    0.28 
   9  -1   1    6.46    0.26 
  -9  -1  -1    6.12    0.27 
  -9  -1  -1    5.91    0.27 
   9  -1   1    6.33    0.29 
   9   1   1    6.08    0.26 
  -9   1  -1    6.04    0.27 
  -9   1  -1    6.41    0.29 
   9   1   1    5.45    0.26 
  -9   1  -1    6.59    0.26 
   9   1   1    6.21    0.29 
 -11  -1  -1   21.98    0.76 
  11  -1   1   21.85    0.72 
  11  -1   1   23.50    0.76 
 -11  -1  -1   22.13    0.74 
 -11  -1  -1   21.92    0.73 
 -11   1  -1   22.00    0.72 
  11   1   1   21.88    0.76 
  11   1   1   21.65    0.73 
  11   1   1   22.11    0.72 
 -11   1  -1   22.73    0.76 
 -11   1  -1   21.78    0.66 
 -11   1  -1   22.71    0.73 
 -13  -1  -1   27.35    0.93 
 -13  -1  -1   26.24    0.93 
  13  -1   1   27.21    0.92 
 -13  -1  -1   26.55    0.88 
  13  -1   1   24.97    0.86 
  13  -1   1   27.74    0.86 
 -13  -1  -1   27.10    0.89 
 -13   1  -1   25.56    0.77 
  13   1   1   26.34    0.91 
  13   1   1   26.86    0.89 
  13   1   1   27.23    0.87 
 -13   1  -1   27.61    0.89 
 -13   1  -1   26.00    0.87 
 -13   1  -1   28.07    0.93 
  15  -1   1   52.01    1.58 
  15  -1   1   53.30    1.60 
 -15  -1  -1   52.78    1.65 
 -15  -1  -1   50.66    1.62 
 -15  -1  -1   51.28    1.61 
 -15  -1  -1   54.12    1.67 
  15  -1   1   53.59    1.66 
  15   1   1   52.88    1.59 
  15   1   1   53.43    1.62 
 -15   1  -1   53.59    1.67 
 -15   1  -1   53.69    1.62 
  15   1   1   52.16    1.65 
 -15   1  -1   50.86    1.61 
  17  -1   1   47.74    1.55 
 -17  -1  -1   46.80    1.51 
 -17  -1  -1   48.01    1.52 
  17  -1   1   47.50    1.49 
  17  -1   1   47.83    1.47 
 -17  -1  -1   46.67    1.55 
 -17  -1  -1   48.59    1.50 
  17   1   1   47.28    1.51 
 -17   1  -1   47.52    1.50 
  17   1   1   48.16    1.48 
  17   1   1   46.03    1.54 
 -17   1  -1   46.59    1.56 
 -17   1  -1   46.52    1.51 
 -19  -1  -1   29.92    1.10 
 -19  -1  -1   28.59    1.00 
 -19  -1  -1   29.23    1.03 
  19  -1   1   28.42    0.99 
  19  -1   1   26.71    1.06 
 -19   1  -1   28.62    1.03 
 -19   1  -1   30.56    1.10 
  19   1   1   29.73    1.01 
 -19   1  -1   30.41    1.04 
 -21  -1  -1   19.84    0.80 
 -21  -1  -1   18.68    0.70 
  21  -1   1   20.35    0.77 
 -21   1  -1   18.45    0.85 
 -21   1  -1   20.56    0.81 
  21   1   1   19.53    0.76 
 -23  -1  -1    4.75    0.41 
 -23   1  -1    5.70    0.44 
 -22  -2   1    1.68    0.25 
 -22  -2   1    2.32    0.28 
  22   2  -1    2.08    0.25 
 -22   2   1    1.43    0.24 
 -20  -2   1   37.23    1.24 
  20  -2  -1   40.26    1.46 
 -20  -2   1   35.98    1.27 
 -20   2   1   37.01    1.25 
  20   2  -1   35.50    1.22 
 -18  -2   1   32.25    1.15 
  18  -2  -1   32.56    1.09 
  18  -2  -1   33.65    1.09 
 -18  -2   1   32.29    1.09 
  18  -2  -1   31.86    1.14 
 -18   2   1   33.79    1.11 
 -18   2   1   31.09    1.09 
  18   2  -1   32.88    1.08 
  16  -2  -1   45.01    1.45 
 -16  -2   1   45.26    1.41 
  16  -2  -1   46.72    1.40 
  16  -2  -1   44.60    1.40 
 -16  -2   1   44.00    1.49 
 -16  -2   1   45.17    1.54 
  16   2  -1   45.10    1.47 
 -16   2   1   44.96    1.41 
  16   2  -1   46.11    1.40 
 -16   2   1   43.81    1.41 
 -16   2   1   45.72    1.46 
  14  -2  -1  146.69    4.05 
 -14  -2   1  149.91    4.05 
  14  -2  -1  145.54    4.10 
 -14  -2   1  139.24    4.06 
 -14   2   1  132.89    4.03 
  14   2  -1  145.03    4.04 
  14   2  -1  145.99    4.10 
  14   2  -1  136.48    4.06 
 -14   2   1  142.79    4.09 
 -14   2   1  146.05    4.06 
  12  -2  -1   63.31    1.91 
 -12  -2   1   63.40    2.02 
  12  -2  -1   67.41    1.92 
  12  -2  -1   67.55    1.96 
 -12  -2   1   63.42    1.93 
 -12  -2   1   66.85    1.92 
  12   2  -1   66.03    1.91 
 -12   2   1   67.09    1.93 
 -12   2   1   66.42    1.91 
  12   2  -1   66.38    1.94 
 -12   2   1   67.00    1.96 
  12   2  -1   65.02    1.96 
 -10  -2   1   71.35    2.22 
  10  -2  -1   70.18    2.11 
 -10  -2   1   77.04    2.12 
  10  -2  -1   74.93    2.12 
  10  -2  -1   76.02    2.15 
 -10   2   1   72.36    2.12 
 -10   2   1   76.93    2.15 
  10   2  -1   76.42    2.17 
  10   2  -1   74.07    2.15 
  10   2  -1   72.21    2.11 
 -10   2   1   72.35    2.11 
   8  -2  -1   21.86    0.69 
  -8  -2   1   23.05    0.69 
   8  -2  -1   22.29    0.69 
   8  -2  -1   21.98    0.71 
  -8  -2   1   22.71    0.80 
  -8  -2   1   21.77    0.70 
  -8   2   1   22.81    0.71 
   8   2  -1   22.59    0.73 
  -8   2   1   23.04    0.69 
  -8   2   1   22.58    0.70 
   8   2  -1   21.85    0.70 
   8   2  -1   22.48    0.72 
   6  -2  -1  353.88   11.79 
  -6  -2   1  376.01   11.81 
  -6   2   1  361.34   11.99 
   6   2  -1  355.62   11.80 
   4  -2  -1    2.18    0.11 
   4  -2  -1    2.34    0.11 
  -4  -2   1    2.39    0.11 
  -4  -2   1    2.64    0.21 
  -4  -2   1    2.24    0.10 
   4  -2  -1    2.15    0.11 
  -4   2   1    2.64    0.12 
  -4   2   1    2.20    0.11 
   4   2  -1    2.34    0.12 
   4   2  -1    2.66    0.11 
   4   2  -1    2.52    0.11 
   2  -2  -1  483.75   14.20 
  -2  -2   1  483.73   13.83 
   2   2  -1  466.02   13.80 
   0  -2  -1  113.93    4.14 
   0  -2   1  106.10    3.53 
   0   2  -1  117.15    3.57 
   0   2   1  124.38    4.21 
  -2  -2  -1    3.51    0.14 
  -2  -2  -1    3.68    0.14 
   2  -2   1    4.03    0.13 
  -2  -2  -1    3.73    0.15 
   2  -2   1    3.44    0.17 
   2   2   1    3.63    0.15 
   2   2   1    3.47    0.13 
  -2   2  -1    3.38    0.12 
   2   2   1    3.51    0.15 
  -2   2  -1    3.81    0.18 
  -2   2  -1    3.60    0.12 
  -2   2  -1    3.36    0.13 
   4  -2   1  194.88    6.79 
  -4  -2  -1  215.54    7.41 
   4   2   1  213.29    7.40 
  -4   2  -1  202.80    6.92 
  -6  -2  -1  222.30    7.74 
   6  -2   1  186.71    7.03 
  -6   2  -1  188.38    7.17 
   6   2   1  194.62    7.52 
  -8  -2  -1  274.32   10.11 
  -8   2  -1  267.22    9.83 
   8   2   1  268.93   10.13 
 -10  -2  -1  127.20    3.79 
  10  -2   1  137.35    3.82 
 -10  -2  -1  136.51    3.81 
 -10   2  -1  136.93    3.81 
  12  -2   1  206.62    5.80 
 -12  -2  -1  204.02    5.78 
  12   2   1  209.13    5.80 
 -14  -2  -1    5.86    0.35 
 -14  -2  -1    6.00    0.39 
  14  -2   1    5.69    0.30 
  14  -2   1    5.71    0.33 
  14  -2   1    5.82    0.30 
 -14  -2  -1    5.37    0.32 
 -14  -2  -1    5.70    0.32 
  14   2   1    5.64    0.34 
  14   2   1    5.79    0.31 
 -14   2  -1    5.43    0.31 
  14   2   1    5.42    0.32 
 -14   2  -1    5.54    0.30 
 -14   2  -1    5.93    0.35 
  16  -2   1   42.01    1.33 
  16  -2   1   41.92    1.40 
 -16  -2  -1   42.37    1.45 
 -16  -2  -1   43.77    1.41 
  16  -2   1   43.95    1.33 
 -16  -2  -1   43.02    1.36 
 -16  -2  -1   40.77    1.37 
  16   2   1   40.69    1.36 
  16   2   1   41.95    1.39 
 -16   2  -1   42.32    1.35 
 -16   2  -1   43.06    1.40 
 -16   2  -1   42.89    1.36 
  16   2   1   43.12    1.34 
 -18  -2  -1   15.86    0.65 
 -18  -2  -1   16.53    0.71 
 -18  -2  -1   15.63    0.71 
  18  -2   1   16.53    0.63 
 -18   2  -1   15.59    0.65 
  18   2   1   16.32    0.64 
 -18   2  -1   15.46    0.69 
 -18   2  -1   15.84    0.66 
 -20  -2  -1   10.79    0.57 
 -20  -2  -1   11.28    0.56 
  20  -2   1   11.96    0.57 
 -20   2  -1   12.08    0.57 
 -20   2  -1   11.87    0.62 
  20   2   1   11.72    0.54 
 -22  -2  -1   39.95    1.41 
 -22  -2  -1   47.65    1.73 
  22  -2   1   41.06    1.40 
  22   2   1   43.07    1.42 
  21  -3  -1    6.76    0.42 
 -21  -3   1    6.02    0.46 
 -21  -3   1    6.04    0.41 
  21   3  -1    6.11    0.39 
 -21   3   1    6.38    0.43 
  19  -3  -1    5.73    0.35 
 -19  -3   1    6.17    0.46 
  19  -3  -1    6.20    0.38 
 -19  -3   1    6.45    0.38 
 -19   3   1    6.33    0.37 
 -19   3   1    6.19    0.39 
  19   3  -1    6.46    0.38 
 -17  -3   1    2.02    0.22 
 -17  -3   1    2.46    0.33 
  17  -3  -1    2.30    0.24 
  17  -3  -1    2.40    0.23 
  17  -3  -1    2.32    0.26 
 -17   3   1    2.52    0.26 
  17   3  -1    2.82    0.27 
 -17   3   1    2.47    0.24 
  17   3  -1    2.20    0.23 
  15  -3  -1   13.81    0.53 
  15  -3  -1   14.63    0.55 
 -15  -3   1   14.18    0.55 
 -15  -3   1   13.94    0.63 
 -15  -3   1   14.47    0.68 
  15  -3  -1   14.03    0.58 
 -15   3   1   14.28    0.56 
 -15   3   1   13.87    0.58 
  15   3  -1   13.40    0.54 
 -15   3   1   13.46    0.54 
  15   3  -1   14.10    0.59 
  15   3  -1   13.77    0.57 
  13  -3  -1    0.07    0.09 
  13  -3  -1    0.06    0.08 
 -13  -3   1    0.07    0.09 
 -13  -3   1    0.16    0.10 
  13  -3  -1    0.11    0.10 
 -13  -3   1    0.07    0.14 
  13   3  -1   -0.03    0.08 
  13   3  -1   -0.09    0.09 
  13   3  -1    0.13    0.09 
 -13   3   1    0.09    0.10 
 -13   3   1    0.18    0.10 
 -11  -3   1   39.43    1.21 
  11  -3  -1   40.74    1.21 
 -11  -3   1   39.49    1.38 
  11  -3  -1   42.07    1.26 
  11  -3  -1   41.29    1.22 
 -11  -3   1   39.89    1.24 
  11   3  -1   40.99    1.22 
 -11   3   1   40.11    1.21 
  11   3  -1   39.99    1.25 
  11   3  -1   39.34    1.23 
 -11   3   1   41.94    1.25 
 -11   3   1   38.39    1.22 
   9  -3  -1   73.81    2.23 
   9  -3  -1   79.74    2.26 
  -9  -3   1   83.63    2.27 
  -9  -3   1   79.23    2.26 
  -9  -3   1   76.78    2.41 
   9   3  -1   78.76    2.25 
  -9   3   1   78.58    2.26 
  -9   3   1   79.67    2.25 
  -9   3   1   82.54    2.24 
   9   3  -1   76.26    2.26 
   9   3  -1   77.81    2.27 
   7  -3  -1   45.79    1.31 
   7  -3  -1   46.72    1.32 
   7  -3  -1   45.05    1.31 
  -7  -3   1   44.58    1.32 
  -7  -3   1   44.54    1.47 
   7  -3  -1   46.40    1.32 
  -7  -3   1   45.31    1.30 
   7   3  -1   45.57    1.32 
   7   3  -1   45.42    1.33 
  -7   3   1   45.31    1.32 
  -7   3   1   44.39    1.32 
  -7   3   1   44.55    1.31 
   7   3  -1   45.55    1.32 
   5   3  -1  107.11    2.99 
  -3  -3   1    2.66    0.12 
  -3  -3   1    2.57    0.21 
   3  -3  -1    2.92    0.12 
   3  -3  -1    2.58    0.13 
  -3  -3   1    2.90    0.10 
  -3  -3   1    2.59    0.09 
   3  -3  -1    3.08    0.12 
   3  -3  -1    2.75    0.10 
   3   3  -1    2.70    0.12 
   3   3  -1    2.45    0.12 
  -3   3   1    2.57    0.13 
  -3   3   1    2.73    0.13 
   3   3  -1    2.70    0.12 
  -1  -3   1    1.82    0.18 
   1  -3  -1    1.90    0.10 
   1  -3  -1    1.89    0.09 
  -1   3   1    1.80    0.10 
  -1   3   1    1.96    0.10 
   1   3  -1    1.95    0.08 
  -1   3   1    1.95    0.11 
   1   3  -1    1.95    0.09 
   1   3  -1    1.87    0.08 
  -1  -3  -1    0.14    0.04 
   1  -3   1    0.14    0.08 
  -1  -3  -1    0.21    0.04 
  -1  -3  -1    0.20    0.05 
  -1   3  -1    0.21    0.03 
  -1   3  -1    0.17    0.03 
   1   3   1    0.13    0.04 
  -1   3  -1    0.11    0.03 
  -1   3  -1    0.30    0.04 
   1   3   1    0.21    0.03 
  -3  -3  -1   77.55    2.13 
   3   3   1   75.79    2.13 
   3   3   1   75.73    2.15 
   5  -3   1   25.92    0.80 
  -5  -3  -1   26.45    0.79 
   5  -3   1   26.56    0.76 
   5  -3   1   27.24    0.74 
  -5  -3  -1   26.87    0.79 
  -5  -3  -1   26.56    0.80 
   5  -3   1   26.48    0.78 
   5   3   1   23.53    0.80 
   5   3   1   26.28    0.78 
   5   3   1   24.98    0.79 
  -5   3  -1   25.22    0.76 
  -5   3  -1   24.38    0.76 
  -5   3  -1   26.62    0.78 
  -7  -3  -1   87.75    2.62 
  -7  -3  -1   98.09    2.67 
   7  -3   1   94.39    2.62 
  -7  -3  -1   90.30    2.63 
   7  -3   1   93.84    2.58 
   7   3   1   90.94    2.63 
   7   3   1   91.78    2.62 
  -7   3  -1   93.64    2.63 
   9  -3   1   37.31    1.10 
   9  -3   1   39.04    1.12 
   9  -3   1   37.40    1.15 
  -9  -3  -1   38.61    1.16 
  -9  -3  -1   35.93    1.15 
  -9  -3  -1   37.69    1.14 
   9   3   1   36.67    1.14 
  -9   3  -1   40.04    1.16 
   9   3   1   35.11    1.15 
  -9   3  -1   37.17    1.12 
  -9   3  -1   37.95    1.13 
   9   3   1   38.30    1.16 
  11  -3   1    1.29    0.13 
  11  -3   1    1.69    0.16 
 -11  -3  -1    1.71    0.18 
  11  -3   1    1.53    0.17 
 -11  -3  -1    1.38    0.15 
 -11  -3  -1    1.17    0.22 
 -11  -3  -1    1.14    0.16 
  11   3   1    1.45    0.17 
 -11   3  -1    1.46    0.15 
 -11   3  -1    1.23    0.16 
  11   3   1    1.73    0.17 
  11   3   1    1.26    0.16 
 -11   3  -1    1.23    0.14 
  13  -3   1    0.42    0.11 
 -13  -3  -1    0.28    0.13 
 -13  -3  -1    0.66    0.14 
 -13  -3  -1    0.39    0.12 
  13  -3   1    0.49    0.14 
 -13  -3  -1    0.30    0.17 
  13   3   1    0.33    0.11 
 -13   3  -1    0.26    0.10 
 -13   3  -1    0.55    0.15 
  13   3   1    0.16    0.11 
  13   3   1    0.41    0.14 
 -13   3  -1    0.54    0.12 
 -15  -3  -1   12.64    0.65 
  15  -3   1   12.18    0.48 
  15  -3   1   12.48    0.54 
 -15  -3  -1   12.06    0.53 
 -15  -3  -1   12.07    0.56 
 -15  -3  -1   12.07    0.52 
  15  -3   1   12.57    0.50 
  15   3   1   12.44    0.53 
 -15   3  -1   12.74    0.52 
 -15   3  -1   12.08    0.55 
 -15   3  -1   12.19    0.50 
  15   3   1   11.86    0.54 
  15   3   1   13.30    0.52 
 -17  -3  -1    0.19    0.17 
 -17  -3  -1    0.35    0.21 
  17  -3   1    0.40    0.15 
  17  -3   1    0.32    0.12 
  17  -3   1    0.33    0.13 
 -17  -3  -1    0.36    0.16 
  17   3   1    0.20    0.14 
 -17   3  -1    0.12    0.16 
 -17   3  -1    0.51    0.17 
 -17   3  -1    0.25    0.12 
 -19  -3  -1    0.57    0.17 
  19  -3   1    0.64    0.16 
  19  -3   1    0.59    0.14 
 -19  -3  -1    0.46    0.21 
  19   3   1    0.66    0.18 
 -19   3  -1    0.49    0.17 
 -19   3  -1    0.61    0.22 
  21  -3   1    3.53    0.32 
 -21  -3  -1    3.43    0.46 
 -21  -3  -1    3.48    0.35 
 -21   3  -1    3.84    0.36 
  21   3   1    3.89    0.33 
 -21   3  -1    3.16    0.37 
 -22  -4   1    8.45    0.48 
 -22  -4   1    8.55    0.60 
  22  -4  -1    9.07    0.50 
  22   4  -1    8.86    0.49 
 -22   4   1    8.30    0.50 
  20  -4  -1    2.98    0.30 
 -20  -4   1    2.74    0.40 
 -20  -4   1    2.77    0.29 
  20  -4  -1    2.36    0.24 
 -20   4   1    2.71    0.31 
  20   4  -1    2.40    0.26 
 -20   4   1    2.48    0.29 
 -18  -4   1   16.46    0.64 
  18  -4  -1   15.56    0.65 
  18  -4  -1   15.40    0.71 
  18  -4  -1   15.83    0.61 
 -18  -4   1   16.07    0.82 
 -18   4   1   15.40    0.65 
  18   4  -1   17.11    0.65 
 -18   4   1   15.56    0.64 
  16  -4  -1   45.50    1.45 
  16  -4  -1   43.45    1.38 
  16  -4  -1   46.99    1.43 
 -16  -4   1   44.97    1.62 
 -16  -4   1   45.67    1.40 
  16   4  -1   42.29    1.45 
  16   4  -1   44.79    1.40 
 -16   4   1   44.12    1.40 
  16   4  -1   45.52    1.51 
  14  -4  -1    9.53    0.39 
  14  -4  -1    9.29    0.43 
 -14  -4   1    9.75    0.58 
  14  -4  -1    9.28    0.42 
 -14  -4   1    9.19    0.40 
 -14  -4   1    8.69    0.59 
 -14   4   1    9.04    0.42 
  14   4  -1    8.71    0.43 
  14   4  -1    8.96    0.41 
  14   4  -1    9.05    0.43 
 -14   4   1    8.95    0.39 
 -12  -4   1  163.75    4.82 
 -12  -4   1  159.01    4.56 
  12  -4  -1  167.45    4.60 
  12  -4  -1  164.84    4.59 
 -12  -4   1  162.02    4.60 
  12  -4  -1  158.19    4.55 
 -12   4   1  160.98    4.56 
 -12   4   1  165.94    4.59 
 -12   4   1  164.53    4.60 
  12   4  -1  163.14    4.61 
  12   4  -1  163.61    4.62 
  10  -4  -1   50.14    1.54 
 -10  -4   1   50.66    1.74 
  10  -4  -1   53.28    1.54 
  10  -4  -1   51.95    1.51 
 -10  -4   1   51.55    1.55 
 -10  -4   1   53.65    1.52 
  10  -4  -1   53.10    1.46 
  10   4  -1   48.89    1.54 
 -10   4   1   51.71    1.54 
  10   4  -1   53.74    1.54 
 -10   4   1   52.42    1.52 
 -10   4   1   50.64    1.53 
  -8  -4   1   47.07    1.37 
   8  -4  -1   45.28    1.36 
   8  -4  -1   45.80    1.37 
   8  -4  -1   46.66    1.36 
   8  -4  -1   46.57    1.34 
  -8  -4   1   46.41    1.57 
  -8  -4   1   47.39    1.34 
  -8   4   1   45.23    1.36 
  -8   4   1   46.87    1.35 
   8   4  -1   44.11    1.37 
   8   4  -1   48.09    1.36 
  -8   4   1   45.73    1.35 
   8   4  -1   45.11    1.37 
   6  -4  -1    2.26    0.15 
   6  -4  -1    2.07    0.18 
  -6  -4   1    2.00    0.26 
  -6  -4   1    2.44    0.12 
   6  -4  -1    2.13    0.12 
   6  -4  -1    2.28    0.13 
  -6  -4   1    2.20    0.14 
  -6   4   1    2.14    0.14 
   6   4  -1    2.24    0.14 
  -6   4   1    2.28    0.14 
   6   4  -1    2.35    0.15 
   6   4  -1    2.18    0.14 
   4  -4  -1  163.28    6.17 
   4  -4  -1  155.84    6.28 
  -4  -4   1  153.64    5.94 
   4   4  -1  158.86    6.00 
   2  -4  -1   17.12    0.49 
  -2  -4   1   16.05    0.66 
   2  -4  -1   16.03    0.49 
  -2   4   1   16.58    0.52 
   2   4  -1   16.66    0.50 
   2   4  -1   16.47    0.48 
   2   4  -1   16.46    0.50 
  -2   4   1   15.75    0.51 
  -2   4   1   15.88    0.52 
   0  -4   1  118.83    4.39 
   0  -4  -1  128.14    5.03 
   0   4   1  110.27    4.81 
   0   4  -1  127.64    4.40 
   2  -4   1   90.71    2.79 
  -2  -4  -1   96.95    2.66 
  -2  -4  -1   94.65    2.67 
   2   4   1   99.30    2.63 
   2   4   1   95.64    2.68 
   4  -4   1   11.12    0.46 
   4  -4   1   11.84    0.38 
   4  -4   1   11.46    0.37 
  -4  -4  -1   11.54    0.40 
  -4  -4  -1   11.55    0.39 
  -4   4  -1   11.72    0.37 
  -4   4  -1   12.03    0.38 
   4   4   1   11.32    0.38 
   4   4   1   12.01    0.41 
  -4   4  -1   12.38    0.39 
   4   4   1   10.60    0.40 
  -6  -4  -1  124.44    3.48 
  -6  -4  -1  119.19    3.46 
   6  -4   1  124.31    3.45 
  -6  -4  -1  123.30    3.47 
   6   4   1  122.50    3.49 
  -6   4  -1  127.19    3.47 
   6   4   1  126.66    3.47 
   8  -4   1    7.39    0.30 
   8  -4   1    7.45    0.29 
  -8  -4  -1    6.72    0.31 
   8  -4   1    7.44    0.29 
   8  -4   1    7.28    0.25 
  -8  -4  -1    7.63    0.32 
  -8  -4  -1    7.13    0.30 
  -8   4  -1    7.05    0.28 
   8   4   1    7.61    0.32 
  -8   4  -1    7.01    0.29 
  -8   4  -1    7.07    0.31 
   8   4   1    7.09    0.31 
   8   4   1    7.45    0.32 
  10  -4   1   81.31    2.20 
 -10  -4  -1   78.60    2.22 
 -10  -4  -1   76.93    2.24 
 -10  -4  -1   69.55    2.41 
  10  -4   1   78.77    2.28 
  10  -4   1   79.59    2.16 
 -10  -4  -1   75.63    2.23 
 -10   4  -1   79.49    2.21 
 -10   4  -1   77.29    2.23 
  10   4   1   74.60    2.22 
  10   4   1   74.62    2.23 
  10   4   1   74.38    2.23 
 -10   4  -1   73.02    2.18 
  12  -4   1    5.61    0.25 
 -12  -4  -1    5.83    0.46 
  12  -4   1    5.21    0.30 
 -12  -4  -1    5.67    0.32 
 -12  -4  -1    5.89    0.33 
 -12  -4  -1    5.41    0.30 
  12  -4   1    5.55    0.29 
 -12   4  -1    5.13    0.28 
 -12   4  -1    5.73    0.32 
  12   4   1    5.52    0.32 
  12   4   1    5.36    0.30 
  12   4   1    5.38    0.31 
 -12   4  -1    5.61    0.30 
  14  -4   1   48.02    1.49 
 -14  -4  -1   44.65    1.49 
  14  -4   1   52.84    1.50 
 -14  -4  -1   48.55    1.71 
 -14  -4  -1   46.54    1.47 
  14  -4   1   47.63    1.46 
  14   4   1   46.26    1.50 
 -14   4  -1   47.39    1.47 
  14   4   1   44.38    1.49 
 -14   4  -1   47.27    1.50 
  14   4   1   48.76    1.48 
  16  -4   1    0.20    0.13 
 -16  -4  -1    0.54    0.26 
  16  -4   1    0.28    0.11 
 -16  -4  -1    0.25    0.14 
  16  -4   1    0.63    0.15 
  16   4   1    0.24    0.14 
 -16   4  -1    0.08    0.14 
 -16   4  -1    0.28    0.12 
  16   4   1    0.27    0.13 
 -16   4  -1    0.17    0.13 
  18  -4   1    0.35    0.15 
  18  -4   1    0.55    0.13 
 -18  -4  -1    0.31    0.23 
 -18  -4  -1    0.42    0.17 
 -18   4  -1    0.42    0.14 
 -18   4  -1    0.40    0.19 
 -18   4  -1    0.27    0.15 
  18   4   1    0.34    0.16 
 -20  -4  -1    0.68    0.19 
 -20  -4  -1    0.88    0.28 
  20  -4   1    0.92    0.20 
 -20   4  -1    1.00    0.19 
 -20   4  -1    0.69    0.23 
  20   4   1    0.85    0.20 
 -21  -5   1   13.49    0.59 
 -21  -5   1   13.64    0.81 
  21  -5  -1   12.25    0.54 
 -21   5   1   13.52    0.65 
  21   5  -1   13.42    0.61 
 -19  -5   1   25.94    1.18 
  19  -5  -1   24.95    0.88 
  19  -5  -1   25.71    0.96 
 -19  -5   1   25.31    0.91 
 -19   5   1   25.31    0.93 
  19   5  -1   27.48    0.94 
 -19   5   1   26.71    0.97 
  17  -5  -1   19.73    0.69 
 -17  -5   1   20.55    0.72 
 -17  -5   1   18.54    0.96 
  17  -5  -1   19.60    0.75 
  17  -5  -1   20.73    0.77 
 -17   5   1   18.77    0.72 
 -17   5   1   19.75    0.76 
  17   5  -1   19.23    0.73 
 -15  -5   1   11.42    0.71 
  15  -5  -1   11.65    0.51 
  15  -5  -1   12.41    0.47 
  15  -5  -1   12.27    0.52 
 -15  -5   1   11.19    0.47 
 -15   5   1   11.97    0.53 
 -15   5   1   11.39    0.49 
  15   5  -1   12.45    0.59 
  15   5  -1   12.34    0.69 
  15   5  -1   12.51    0.51 
 -13  -5   1   76.73    2.31 
 -13  -5   1   77.98    2.25 
  13  -5  -1   81.76    2.32 
 -13  -5   1   75.40    2.57 
  13  -5  -1   79.49    2.24 
  13  -5  -1   81.88    2.30 
 -13   5   1   75.72    2.27 
  13   5  -1   77.50    2.37 
  13   5  -1   75.60    2.28 
 -13   5   1   80.76    2.30 
  13   5  -1   75.12    2.32 
 -11  -5   1   27.75    0.94 
  11  -5  -1   30.08    0.94 
  11  -5  -1   29.73    0.93 
  11  -5  -1   30.08    0.86 
 -11  -5   1   28.62    1.18 
  11  -5  -1   28.75    0.89 
 -11  -5   1   28.70    0.89 
 -11   5   1   27.70    0.91 
  11   5  -1   28.71    0.95 
  11   5  -1   27.22    0.94 
 -11   5   1   29.68    0.94 
  11   5  -1   29.71    0.93 
  -9  -5   1   35.12    1.06 
   9  -5  -1   34.30    1.01 
   9  -5  -1   35.10    1.04 
  -9  -5   1   35.90    1.02 
   9  -5  -1   32.96    1.07 
   9  -5  -1   35.54    1.07 
  -9  -5   1   33.28    1.30 
   9   5  -1   32.96    1.06 
  -9   5   1   34.55    1.06 
  -9   5   1   33.17    1.03 
   9   5  -1   33.36    1.07 
   9   5  -1   34.30    1.05 
  -7  -5   1   58.35    1.65 
   7  -5  -1   56.09    1.78 
  -7  -5   1   58.82    1.70 
   7  -5  -1   61.48    1.66 
   7  -5  -1   60.21    1.71 
   7  -5  -1   58.42    1.67 
   7  -5  -1   58.33    1.66 
  -7  -5   1   56.03    1.95 
   7   5  -1   57.86    1.70 
  -7   5   1   58.33    1.69 
  -7   5   1   59.95    1.71 
   7   5  -1   59.14    1.70 
   5  -5  -1    9.43    0.31 
   5  -5  -1    9.90    0.31 
   5  -5  -1    8.98    0.45 
   5  -5  -1    9.51    0.29 
  -5  -5   1    9.88    0.38 
   5  -5  -1    9.80    0.36 
  -5  -5   1    9.37    0.28 
  -5  -5   1    8.94    0.53 
  -5   5   1    9.56    0.34 
   5   5  -1    9.50    0.35 
   5   5  -1    9.16    0.33 
   5   5  -1    9.64    0.35 
   3  -5  -1   76.41    2.11 
   3  -5  -1   77.88    2.12 
  -3  -5   1   73.55    2.38 
   3  -5  -1   73.19    2.32 
  -3   5   1   79.01    2.17 
   3   5  -1   73.26    2.15 
  -3   5   1   77.27    2.16 
   3   5  -1   75.65    2.12 
  -3   5   1   77.69    2.16 
   3   5  -1   78.37    2.15 
   1   5  -1  137.13    3.79 
   1   5  -1  136.55    3.76 
  -3  -5  -1   73.05    2.06 
  -3  -5  -1   72.66    2.03 
   3  -5   1   69.59    2.19 
  -3  -5  -1   67.74    2.28 
  -3  -5  -1   74.09    2.02 
   3   5   1   72.56    2.00 
  -3   5  -1   73.48    2.02 
  -3   5  -1   71.51    2.01 
   3   5   1   68.69    2.06 
   3   5   1   74.85    2.07 
  -3   5  -1   73.75    2.03 
   5  -5   1  168.09    4.49 
   5   5   1  164.89    4.51 
   5   5   1  155.45    4.58 
  -7  -5  -1   18.93    0.60 
  -7  -5  -1   17.59    0.62 
   7  -5   1   18.66    0.59 
  -7  -5  -1   17.46    0.83 
   7  -5   1   17.78    0.66 
   7  -5   1   17.54    0.58 
  -7   5  -1   18.74    0.62 
  -7   5  -1   18.65    0.60 
   7   5   1   19.00    0.64 
   7   5   1   19.26    0.63 
   7   5   1   17.56    0.60 
  -7   5  -1   18.60    0.58 
   9  -5   1   10.19    0.38 
  -9  -5  -1    9.73    0.41 
  -9  -5  -1    9.49    0.60 
   9  -5   1   10.13    0.39 
  -9  -5  -1   10.15    0.39 
   9  -5   1   10.06    0.30 
   9  -5   1   10.21    0.39 
  -9   5  -1    9.69    0.37 
  -9   5  -1   10.10    0.39 
   9   5   1    9.63    0.42 
   9   5   1   10.12    0.42 
   9   5   1    9.24    0.39 
  -9   5  -1    9.84    0.39 
 -11  -5  -1   86.33    2.55 
 -11  -5  -1   84.58    2.81 
  11  -5   1   87.12    2.43 
  11  -5   1   88.68    2.53 
 -11  -5  -1   87.40    2.52 
  11  -5   1   87.60    2.51 
  11   5   1   85.86    2.54 
 -11   5  -1   85.22    2.50 
 -11   5  -1   91.25    2.54 
  11   5   1   86.51    2.56 
  11   5   1   88.88    2.54 
 -11   5  -1   86.74    2.52 
  13  -5   1   52.06    1.48 
 -13  -5  -1   51.74    1.56 
  13  -5   1   51.96    1.56 
  13  -5   1   50.87    1.58 
 -13  -5  -1   49.85    1.60 
 -13  -5  -1   51.89    1.88 
  13   5   1   50.48    1.60 
  13   5   1   48.20    1.58 
 -13   5  -1   53.48    1.59 
 -13   5  -1   52.12    1.55 
  13   5   1   50.83    1.59 
 -13   5  -1   51.23    1.57 
  15  -5   1   31.37    1.05 
  15  -5   1   30.74    1.07 
 -15  -5  -1   31.34    1.05 
 -15  -5  -1   30.41    1.32 
  15  -5   1   31.62    0.97 
  15   5   1   32.07    1.10 
 -15   5  -1   30.49    1.04 
  15   5   1   33.79    1.08 
 -15   5  -1   35.13    1.25 
 -15   5  -1   31.94    1.09 
 -17  -5  -1   90.92    2.66 
 -17  -5  -1   88.49    2.96 
  17  -5   1   87.55    2.65 
 -17   5  -1   92.43    2.71 
 -17   5  -1   92.16    2.68 
  17   5   1   89.94    2.67 
 -17   5  -1   86.12    2.65 
  19  -5   1   17.64    0.73 
 -19  -5  -1   18.43    0.73 
  19  -5   1   18.04    0.64 
 -19  -5  -1   17.84    0.96 
 -19   5  -1   17.92    0.75 
 -19   5  -1   18.05    0.96 
  18  -6  -1    5.65    0.29 
 -18  -6   1    5.56    0.33 
  18  -6  -1    4.87    0.37 
 -18  -6   1    5.72    0.60 
  18   6  -1    6.04    0.38 
 -18   6   1    5.78    0.40 
 -18   6   1    6.03    0.36 
 -16  -6   1   26.51    1.22 
  16  -6  -1   25.43    0.90 
  16  -6  -1   25.31    0.92 
 -16  -6   1   26.83    0.86 
 -16   6   1   26.34    0.93 
 -16   6   1   24.29    0.88 
  16   6  -1   25.98    0.90 
  16   6  -1   24.69    0.93 
  14  -6  -1   12.39    0.53 
 -14  -6   1   12.55    0.47 
  14  -6  -1   12.40    0.50 
  14  -6  -1   11.97    0.44 
 -14  -6   1   12.55    0.78 
  14   6  -1   11.83    0.52 
  14   6  -1   12.04    0.51 
 -14   6   1   12.18    0.50 
 -12  -6   1   43.38    1.25 
 -12  -6   1   42.05    1.63 
 -12  -6   1   42.14    1.32 
  12  -6  -1   41.53    1.28 
  12  -6  -1   42.49    1.23 
  12  -6  -1   43.02    1.32 
 -12   6   1   42.77    1.32 
  12   6  -1   41.45    1.32 
 -12   6   1   42.28    1.29 
  12   6  -1   42.40    1.32 
  12   6  -1   37.36    1.37 
 -10  -6   1   14.28    0.55 
  10  -6  -1   14.66    0.47 
  10  -6  -1   14.48    0.56 
  10  -6  -1   15.36    0.56 
 -10  -6   1   14.51    0.81 
  10  -6  -1   15.70    0.51 
 -10  -6   1   15.55    0.52 
  10  -6  -1   15.13    0.47 
 -10   6   1   14.34    0.55 
 -10   6   1   14.80    0.53 
  10   6  -1   13.94    0.56 
  10   6  -1   14.85    0.55 
  10   6  -1   14.67    0.54 
  -8  -6   1   30.42    0.86 
   8  -6  -1   29.80    0.86 
  -8  -6   1   29.91    0.94 
   8  -6  -1   29.79    1.03 
   8  -6  -1   29.93    0.89 
  -8  -6   1   30.48    0.86 
   8  -6  -1   31.43    0.87 
   8  -6  -1   30.33    0.95 
  -8  -6   1   29.40    1.23 
   8   6  -1   30.77    0.95 
  -8   6   1   30.14    0.93 
   8   6  -1   27.99    0.95 
  -8   6   1   29.17    0.95 
   8   6  -1   29.92    0.93 
   6  -6  -1    1.59    0.24 
   6  -6  -1    1.77    0.16 
  -6  -6   1    1.24    0.28 
  -6  -6   1    1.44    0.14 
   6  -6  -1    1.60    0.08 
   6   6  -1    1.67    0.15 
   6   6  -1    1.44    0.15 
  -6   6   1    1.47    0.15 
   6   6  -1    1.42    0.13 
  -6   6   1    1.43    0.14 
   4   6  -1  177.52    4.98 
   4   6  -1  180.79    4.93 
   2  -6  -1   87.60    2.78 
  -2  -6   1   87.53    2.81 
   2   6  -1   91.86    2.57 
   2   6  -1   90.78    2.54 
  -2   6   1   92.78    2.55 
   2   6  -1   91.56    2.54 
  -2   6   1   89.28    2.56 
  -2   6   1   88.51    2.55 
   0  -6  -1  109.26    3.40 
   0  -6  -1  112.24    3.06 
   0  -6   1  104.92    3.36 
   0   6  -1  111.79    3.12 
   0   6   1  112.65    3.15 
   0   6  -1  112.40    3.12 
   0   6  -1  112.89    3.12 
   0   6   1  115.94    3.15 
  -2  -6  -1   60.83    2.08 
   2  -6   1   61.68    2.01 
  -2  -6  -1   61.97    1.75 
  -2  -6  -1   63.62    1.75 
   2   6   1   61.12    1.82 
  -2   6  -1   63.26    1.79 
   2   6   1   63.55    1.83 
   2   6   1   64.66    1.84 
  -2   6  -1   62.68    1.78 
  -2   6  -1   63.96    1.79 
   4  -6   1    8.37    0.47 
  -4  -6  -1    8.66    0.29 
  -4  -6  -1    8.23    0.34 
  -4  -6  -1    8.49    0.30 
  -4  -6  -1    7.83    0.55 
  -4   6  -1    8.44    0.27 
  -4   6  -1    8.85    0.32 
   4   6   1    7.99    0.35 
   4   6   1    8.20    0.35 
   4   6   1    8.51    0.27 
  -6  -6  -1    1.98    0.34 
   6  -6   1    2.24    0.15 
   6  -6   1    2.17    0.25 
  -6  -6  -1    2.39    0.18 
  -6  -6  -1    2.19    0.14 
  -6  -6  -1    2.51    0.17 
   6   6   1    2.31    0.19 
  -6   6  -1    2.41    0.17 
  -6   6  -1    2.18    0.14 
  -6   6  -1    2.20    0.14 
   6   6   1    2.13    0.14 
   6   6   1    2.32    0.20 
  -8  -6  -1    1.58    0.17 
   8  -6   1    1.29    0.12 
  -8  -6  -1    1.34    0.13 
  -8  -6  -1    1.35    0.32 
   8  -6   1    1.38    0.19 
   8  -6   1    1.34    0.14 
   8   6   1    1.56    0.18 
   8   6   1    1.04    0.12 
  -8   6  -1    1.08    0.12 
  -8   6  -1    1.33    0.14 
   8   6   1    1.52    0.17 
  -8   6  -1    0.97    0.11 
  10  -6   1   54.52    1.62 
 -10  -6  -1   53.31    1.61 
 -10  -6  -1   54.34    1.67 
  10  -6   1   55.04    1.61 
 -10  -6  -1   53.73    1.97 
  10  -6   1   58.50    1.64 
 -10   6  -1   54.52    1.63 
  10   6   1   54.12    1.66 
 -10   6  -1   55.79    1.61 
  10   6   1   54.08    1.64 
 -10   6  -1   54.56    1.64 
  10   6   1   53.15    1.68 
 -12  -6  -1    2.65    0.43 
 -12  -6  -1    2.60    0.22 
  12  -6   1    2.74    0.22 
  12  -6   1    2.83    0.22 
 -12   6  -1    2.63    0.23 
 -12   6  -1    2.45    0.22 
  12   6   1    3.00    0.26 
  12   6   1    2.70    0.22 
  12   6   1    2.34    0.24 
 -12   6  -1    2.41    0.20 
  14  -6   1   34.52    1.14 
  14  -6   1   35.18    1.14 
 -14  -6  -1   34.99    1.12 
 -14  -6  -1   33.82    1.47 
  14   6   1   33.38    1.15 
  14   6   1   34.91    1.16 
 -14   6  -1   35.33    1.16 
 -14   6  -1   37.87    1.23 
 -14   6  -1   35.17    1.12 
  16  -6   1    5.98    0.35 
  16  -6   1    5.14    0.34 
 -16  -6  -1    5.57    0.61 
 -16  -6  -1    5.64    0.34 
 -16   6  -1    5.26    0.33 
 -16   6  -1    5.83    0.37 
  16   6   1    6.03    0.38 
 -18  -6  -1    0.34    0.30 
  18  -6   1    0.22    0.08 
  18  -6   1    0.16    0.13 
 -18  -6  -1    0.30    0.16 
 -18   6  -1    0.22    0.16 
  18   6   1    0.10    0.15 
 -18   6  -1    0.17    0.13 
  17  -7  -1    3.63    0.28 
 -17  -7   1    3.38    0.53 
  17  -7  -1    4.00    0.33 
 -17  -7   1    3.61    0.25 
 -17   7   1    4.25    0.30 
 -17   7   1    4.23    0.35 
  17   7  -1    3.94    0.34 
  15  -7  -1    1.63    0.22 
 -15  -7   1    1.98    0.45 
 -15  -7   1    1.22    0.14 
  15   7  -1    1.40    0.19 
 -15   7   1    1.28    0.22 
  15   7  -1    1.36    0.19 
 -15   7   1    1.03    0.16 
 -13  -7   1    1.31    0.12 
  13  -7  -1    1.42    0.16 
 -13  -7   1    1.48    0.41 
  13  -7  -1    1.40    0.19 
 -13  -7   1    1.30    0.12 
 -13   7   1    1.57    0.21 
  13   7  -1    1.32    0.17 
  13   7  -1    1.43    0.19 
 -11  -7   1    6.65    0.34 
 -11  -7   1    6.79    0.24 
 -11  -7   1    7.30    0.25 
  11  -7  -1    6.85    0.36 
 -11  -7   1    7.36    0.63 
  11  -7  -1    6.98    0.29 
  11  -7  -1    7.78    0.37 
 -11   7   1    6.76    0.33 
  11   7  -1    7.67    0.36 
  11   7  -1    7.31    0.35 
 -11   7   1    6.90    0.36 
  11   7  -1    6.97    0.37 
  -9  -7   1    0.29    0.26 
   9  -7  -1    0.07    0.13 
  -9  -7   1    0.19    0.16 
   9  -7  -1    0.10    0.05 
   9  -7  -1    0.14    0.09 
  -9   7   1   -0.01    0.10 
   9   7  -1    0.11    0.08 
   9   7  -1    0.08    0.09 
  -9   7   1    0.10    0.09 
   9   7  -1    0.05    0.09 
   7  -7  -1   17.24    0.75 
  -7  -7   1   16.74    0.91 
  -7  -7   1   17.22    0.58 
  -7   7   1   16.83    0.61 
   7   7  -1   17.30    0.60 
  -7   7   1   17.68    0.59 
   7   7  -1   16.84    0.56 
   7   7  -1   16.52    0.61 
   5  -7  -1   84.38    2.62 
  -5  -7   1   81.18    2.75 
  -5   7   1   87.29    2.40 
   5   7  -1   82.01    2.38 
   5   7  -1   81.56    2.31 
   5   7  -1   83.31    2.40 
  -5   7   1   84.89    2.38 
  -5   7   1   80.81    2.40 
   3  -7  -1    3.55    0.38 
  -3  -7   1    3.64    0.43 
   3   7  -1    3.78    0.21 
   3   7  -1    3.85    0.21 
   3   7  -1    3.56    0.21 
  -3   7   1    3.56    0.22 
  -3   7   1    3.72    0.21 
   1  -7  -1   20.80    0.94 
  -1  -7   1   19.90    0.93 
  -1   7   1   21.16    0.69 
   1   7  -1   20.18    0.73 
   1   7  -1   20.53    0.66 
  -1   7   1   21.21    0.69 
   1  -7   1    9.74    0.59 
  -1  -7  -1    8.70    0.61 
   1   7   1    9.46    0.38 
  -1   7  -1    9.03    0.35 
  -1   7  -1    9.53    0.34 
   1   7   1    9.21    0.38 
   3  -7   1    5.05    0.42 
  -3  -7  -1    4.49    0.48 
  -3   7  -1    4.55    0.23 
   3   7   1    4.57    0.26 
  -3   7  -1    4.64    0.23 
   3   7   1    4.64    0.27 
   3   7   1    5.08    0.27 
  -3   7  -1    4.88    0.22 
  -5  -7  -1    0.15    0.05 
   5  -7   1    0.30    0.18 
  -5  -7  -1   -0.09    0.21 
  -5  -7  -1    0.16    0.05 
  -5   7  -1    0.09    0.08 
   5   7   1    0.00    0.08 
  -5   7  -1    0.20    0.07 
  -5   7  -1    0.13    0.08 
   5   7   1    0.03    0.09 
   5   7   1    0.07    0.04 
  -7  -7  -1    7.77    0.29 
  -7  -7  -1    7.90    0.29 
  -7  -7  -1    7.83    0.63 
   7  -7   1    7.00    0.44 
   7   7   1    7.21    0.36 
  -7   7  -1    7.65    0.33 
  -7   7  -1    8.00    0.31 
   7   7   1    7.96    0.37 
   7   7   1    7.32    0.29 
  -9  -7  -1    6.47    0.27 
   9  -7   1    6.38    0.29 
  -9  -7  -1    5.69    0.32 
  -9  -7  -1    6.16    0.27 
  -9  -7  -1    6.13    0.59 
   9  -7   1    6.40    0.37 
   9   7   1    5.78    0.28 
   9   7   1    5.10    0.33 
  -9   7  -1    6.51    0.32 
  -9   7  -1    5.88    0.28 
   9   7   1    6.34    0.35 
 -11  -7  -1    0.34    0.29 
  11  -7   1    0.31    0.09 
 -11  -7  -1    0.11    0.10 
  11  -7   1    0.24    0.10 
 -11  -7  -1    0.30    0.11 
 -11   7  -1    0.35    0.13 
  11   7   1    0.62    0.16 
  11   7   1    0.25    0.12 
 -11   7  -1    0.35    0.11 
  13  -7   1    0.74    0.14 
 -13  -7  -1    0.61    0.13 
  13  -7   1    0.75    0.13 
 -13  -7  -1    1.04    0.37 
  13   7   1    1.12    0.16 
  13   7   1    0.80    0.17 
 -13   7  -1    0.83    0.14 
  15  -7   1    0.04    0.11 
  15  -7   1    0.06    0.11 
 -15  -7  -1   -0.12    0.28 
 -15  -7  -1    0.09    0.11 
 -15   7  -1   -0.08    0.14 
  15   7   1    0.00    0.11 
  15   7   1    0.22    0.14 
 -15   7  -1    0.12    0.11 
 -17  -7  -1    2.14    0.46 
 -17  -7  -1    1.48    0.19 
  17   7   1    1.88    0.26 
 -17   7  -1    2.05    0.27 
  14  -8  -1    6.53    0.37 
  14  -8  -1    5.99    0.29 
 -14  -8   1    6.58    0.71 
  14   8  -1    7.09    0.35 
 -14   8   1    5.69    0.34 
 -14   8   1    6.39    0.40 
  14   8  -1    7.12    0.38 
  12  -8  -1    3.09    0.25 
  12  -8  -1    3.14    0.25 
 -12  -8   1    2.96    0.51 
 -12   8   1    3.60    0.25 
  12   8  -1    3.12    0.22 
  12   8  -1    2.91    0.25 
 -12   8   1    3.05    0.28 
 -10  -8   1    5.41    0.61 
  10  -8  -1    4.88    0.36 
  10   8  -1    4.84    0.30 
  10   8  -1    5.15    0.27 
 -10   8   1    5.21    0.28 
 -10   8   1    5.27    0.32 
  -8  -8   1   22.00    1.14 
   8  -8  -1   22.02    0.92 
  -8   8   1   23.37    0.78 
  -8   8   1   22.80    0.78 
   8   8  -1   22.91    0.76 
   8   8  -1   20.65    0.80 
   8   8  -1   22.29    0.69 
  -8   8   1   22.05    0.74 
  -6  -8   1   51.68    1.99 
   6  -8  -1   52.49    1.83 
  -6   8   1   51.65    1.57 
   6   8  -1   53.31    1.61 
  -6   8   1   56.57    1.61 
   6   8  -1   53.62    1.60 
   6   8  -1   53.11    1.61 
  -4  -8   1   12.01    0.77 
   4  -8  -1   11.70    0.69 
   4   8  -1   12.03    0.46 
  -4   8   1   12.02    0.47 
   4   8  -1   11.55    0.45 
  -4   8   1   11.14    0.44 
   4   8  -1   11.38    0.44 
  -2  -8   1   13.18    0.79 
   2  -8  -1   15.09    0.88 
  -2   8   1   13.73    0.52 
   2   8  -1   14.31    0.50 
   2   8  -1   13.70    0.49 
  -2   8   1   13.93    0.51 
   0  -8   1   25.55    1.13 
   0  -8  -1   25.21    1.16 
   0   8  -1   26.29    0.81 
   0   8   1   25.84    0.85 
   0   8  -1   25.70    0.81 
   0   8   1   25.63    0.85 
  -2  -8  -1   13.62    0.82 
   2   8   1   13.73    0.53 
  -2   8  -1   14.10    0.48 
  -2   8  -1   13.98    0.49 
   2   8   1   14.14    0.53 
   4  -8   1   23.73    1.03 
  -4  -8  -1   23.78    1.16 
   4   8   1   22.82    0.82 
  -4   8  -1   24.02    0.77 
   4   8   1   24.07    0.99 
  -4   8  -1   25.36    0.88 
  -4   8  -1   25.22    0.79 
   4   8   1   23.74    0.83 
   6  -8   1   38.18    1.37 
  -6  -8  -1   35.67    1.57 
  -6   8  -1   38.61    1.15 
  -6   8  -1   36.37    1.11 
   6   8   1   37.05    1.22 
  -6   8  -1   38.55    1.16 
   6   8   1   38.40    1.19 
   6   8   1   36.13    1.20 
   8  -8   1   39.52    1.40 
  -8  -8  -1   40.65    1.70 
   8   8   1   42.37    1.30 
  -8   8  -1   41.85    1.27 
   8   8   1   40.05    1.17 
  -8   8  -1   38.81    1.21 
 -10  -8  -1    7.90    0.33 
 -10  -8  -1    7.64    0.71 
 -10  -8  -1    7.71    0.29 
  10  -8   1    8.22    0.44 
  10   8   1    8.12    0.41 
  10   8   1    7.70    0.33 
 -10   8  -1    7.77    0.34 
 -10   8  -1    8.11    0.39 
 -12  -8  -1   15.27    0.53 
 -12  -8  -1   16.33    1.03 
 -12  -8  -1   15.23    0.53 
  12  -8   1   17.32    0.60 
  12   8   1   15.76    0.64 
 -12   8  -1   16.94    0.64 
  12   8   1   15.85    0.58 
 -12   8  -1   15.59    0.58 
  14  -8   1    6.19    0.33 
 -14  -8  -1    7.73    0.75 
 -14  -8  -1    6.94    0.31 
 -14  -8  -1    6.53    0.31 
 -14   8  -1    7.58    0.37 
  14   8   1    6.73    0.41 
 -14   8  -1    6.99    0.41 
 -11  -9   1   19.77    1.14 
  11  -9  -1   17.03    0.74 
  11   9  -1   17.18    0.67 
  11   9  -1   17.92    0.60 
 -11   9   1   18.72    0.72 
 -11   9   1   16.83    0.64 
 -11   9   1   19.47    0.71 
  -9  -9   1   33.73    1.55 
   9  -9  -1   34.16    1.27 
   9   9  -1   32.52    0.94 
   9   9  -1   32.63    1.07 
  -9   9   1   35.38    1.12 
  -9   9   1   34.39    1.10 
   9   9  -1   31.89    1.11 
  -9   9   1   31.73    1.05 
  -7  -9   1   55.10    2.15 
   7  -9  -1   56.21    1.93 
  -7   9   1   55.70    1.69 
   7   9  -1   54.89    1.83 
  -7   9   1   54.10    1.70 
  -7   9   1   55.49    1.65 
   7   9  -1   55.89    1.66 
   7   9  -1   55.97    1.70 
   5  -9  -1   25.15    1.12 
  -5  -9   1   26.27    1.27 
  -5   9   1   25.29    0.85 
   5   9  -1   24.53    0.84 
   5   9  -1   24.97    0.82 
   5   9  -1   24.49    0.85 
  -5   9   1   24.50    0.82 
   3  -9  -1    4.00    0.49 
  -3  -9   1    3.84    0.53 
   3   9  -1    4.00    0.24 
  -3   9   1    3.61    0.26 
  -3   9   1    3.97    0.24 
   3   9  -1    4.06    0.24 
  -1  -9   1   14.86    0.89 
   1  -9  -1   14.70    0.87 
  -1   9   1   15.00    0.57 
  -1   9   1   14.74    0.55 
   1   9  -1   15.28    0.56 
  -1  -9  -1    4.81    0.57 
   1  -9   1    4.28    0.51 
   1   9   1    4.62    0.28 
  -1   9  -1    4.27    0.28 
   1   9   1    4.41    0.28 
  -1   9  -1    4.54    0.23 
  -3  -9  -1   12.79    0.88 
   3  -9   1   14.19    0.80 
   3   9   1   13.88    0.54 
  -3   9  -1   13.81    0.47 
   3   9   1   13.36    0.54 
  -3   9  -1   12.39    0.59 
   5  -9   1   48.64    1.78 
  -5  -9  -1   49.09    1.98 
   5   9   1   49.72    1.56 
  -5   9  -1   49.11    1.45 
  -5   9  -1   50.37    1.51 
   5   9   1   50.49    1.54 
  -5   9  -1   50.21    1.48 
  -7  -9  -1   20.89    1.17 
   7  -9   1   21.11    0.93 
  -7   9  -1   21.35    0.71 
  -7   9  -1   20.42    0.70 
  -7   9  -1   19.92    0.73 
   7   9   1   19.70    0.77 
   7   9   1   20.92    0.76 
  -9  -9  -1   54.73    2.18 
   9  -9   1   54.29    1.79 
  -9   9  -1   54.26    1.63 
  -9   9  -1   49.36    1.75 
  -9   9  -1   53.18    1.60 
   9   9   1   56.47    1.68 
   9   9   1   55.60    1.73 
 -11  -9  -1    4.70    0.67 
  11  -9   1    4.93    0.35 
 -11   9  -1    4.36    0.29 
  11   9   1    4.05    0.36 
  11   9   1    4.33    0.23 
 -11   9  -1    4.66    0.32 
 -11   9  -1    3.90    0.25 
   6 -10  -1    1.79    0.36 
  -6 -10   1    1.61    0.46 
   6  10  -1    1.93    0.20 
   6  10  -1    2.12    0.21 
  -6  10   1    1.46    0.17 
  -4 -10   1    2.45    0.52 
   4 -10  -1    2.12    0.41 
   4  10  -1    2.36    0.20 
   4  10  -1    2.10    0.20 
  -4  10   1    2.14    0.22 
  -4  10   1    1.80    0.19 
  -2 -10   1    1.06    0.38 
   2 -10  -1    1.04    0.35 
  -2  10   1    0.78    0.14 
   2  10  -1    0.96    0.13 
   2  10  -1    1.03    0.14 
  -2  10   1    0.81    0.15 
   0 -10   1    0.63    0.32 
   0 -10  -1    0.15    0.30 
   0  10  -1    0.38    0.10 
   0  10   1    0.21    0.11 
   0  10   1    0.27    0.12 
   0  10  -1    0.44    0.11 
   2 -10   1   -0.10    0.27 
  -2 -10  -1   -0.03    0.31 
  -2  10  -1    0.00    0.07 
   2  10   1   -0.03    0.11 
  -2  10  -1    0.19    0.09 
   4 -10   1    0.14    0.24 
  -4 -10  -1    0.15    0.31 
  -4  10  -1   -0.04    0.07 
   4  10   1    0.04    0.11 
   4  10   1   -0.01    0.12 
  -4  10  -1    0.33    0.10 
   6 -10   1    1.49    0.33 
  -6 -10  -1    1.05    0.44 
  -6  10  -1    0.88    0.11 
   6  10   1    1.08    0.18 
  -6  10  -1    1.16    0.15 
 -24   0   2    0.47    0.21 
  24   0  -2    0.80    0.20 
 -22   0   2   39.83    1.36 
  22   0  -2   40.70    1.34 
  20   0  -2   28.34    1.00 
 -20   0   2   29.71    1.03 
  18   0  -2    2.17    0.23 
 -18   0   2    1.97    0.21 
 -18   0   2    2.12    0.32 
  18   0  -2    2.28    0.23 
  18   0  -2    2.55    0.29 
  16   0  -2  322.74    9.02 
  14   0  -2   37.82    1.19 
  14   0  -2   37.44    1.22 
 -14   0   2   39.62    1.18 
 -14   0   2   39.17    1.14 
 -14   0   2   35.49    1.17 
  14   0  -2   37.47    1.16 
  10   0  -2   43.66    1.31 
  10   0  -2   43.74    1.27 
  10   0  -2   42.09    1.28 
 -10   0   2   42.95    1.27 
 -10   0   2   42.38    1.27 
 -10   0   2   44.20    1.27 
   8   0  -2   93.80    2.65 
  -6   0   2  454.16   14.19 
  -4   0   2  126.22    4.60 
   4   0  -2  123.27    4.53 
   0   0  -2  246.95    7.38 
   4   0   2   21.42    0.66 
  -4   0  -2   21.66    0.65 
  -4   0  -2   21.96    0.65 
  -4   0  -2   22.86    0.67 
   4   0   2   21.84    0.65 
   4   0   2   22.00    0.65 
  -6   0  -2  162.95    6.32 
   6   0   2  157.83    6.28 
  -8   0  -2   18.10    0.64 
  -8   0  -2   19.19    0.62 
   8   0   2   18.63    0.61 
   8   0   2   20.39    0.61 
  -8   0  -2   19.14    0.64 
   8   0   2   18.65    0.64 
  10   0   2   56.98    1.63 
  10   0   2   55.30    1.63 
  10   0   2   53.46    1.66 
 -10   0  -2   54.18    1.63 
 -10   0  -2   57.29    1.68 
 -10   0  -2   55.94    1.64 
  12   0   2   24.87    0.85 
  12   0   2   24.18    0.81 
 -12   0  -2   24.90    0.82 
 -12   0  -2   23.59    0.81 
  12   0   2   25.49    0.80 
 -12   0  -2   24.53    0.85 
  14   0   2   39.84    1.21 
 -14   0  -2   39.50    1.28 
  14   0   2   39.17    1.28 
 -14   0  -2   37.82    1.24 
 -14   0  -2   38.92    1.24 
  14   0   2   38.75    1.23 
  16   0   2   52.10    1.61 
 -16   0  -2   51.40    1.58 
 -16   0  -2   49.55    1.62 
  16   0   2   51.08    1.66 
 -16   0  -2   50.57    1.66 
 -16   0  -2   54.69    1.63 
  16   0   2   54.10    1.59 
  18   0   2   25.94    0.88 
 -18   0  -2   25.61    0.96 
  18   0   2   23.66    0.88 
 -18   0  -2   24.83    0.90 
 -18   0  -2   24.83    0.86 
 -18   0  -2   23.29    0.90 
  20   0   2   27.34    0.96 
 -20   0  -2   27.68    1.00 
 -20   0  -2   25.85    1.04 
  22   0   2   11.85    0.57 
 -22   0  -2   13.07    0.63 
 -22   0  -2   12.85    0.69 
  23  -1  -2   21.49    0.84 
 -23  -1   2   21.45    0.86 
  23   1  -2   21.12    0.83 
 -21  -1   2    6.08    0.40 
  21  -1  -2    6.90    0.40 
 -21  -1   2    6.49    0.32 
 -21   1   2    5.99    0.40 
  21   1  -2    6.38    0.39 
 -19  -1   2    0.28    0.12 
  19  -1  -2    0.24    0.14 
 -19  -1   2    0.10    0.14 
  19  -1  -2    0.20    0.12 
  19   1  -2    0.32    0.14 
 -19   1   2    0.11    0.14 
 -19   1   2    0.15    0.14 
  17  -1  -2    0.49    0.13 
 -17  -1   2    0.57    0.15 
  17  -1  -2    0.55    0.14 
 -17  -1   2    0.66    0.14 
 -17   1   2    0.46    0.14 
  17   1  -2    0.63    0.15 
 -17   1   2    0.56    0.15 
  17   1  -2    0.46    0.15 
  17   1  -2    0.57    0.14 
 -15  -1   2    3.62    0.25 
  15  -1  -2    4.24    0.26 
  15  -1  -2    4.40    0.26 
 -15  -1   2    4.17    0.26 
 -15  -1   2    4.09    0.27 
  15  -1  -2    4.09    0.28 
  15   1  -2    4.28    0.25 
 -15   1   2    4.40    0.27 
 -15   1   2    3.97    0.25 
  15   1  -2    4.03    0.26 
  15   1  -2    4.29    0.29 
 -13  -1   2   19.43    0.70 
 -13  -1   2   20.53    0.67 
  13  -1  -2   20.34    0.67 
  13  -1  -2   19.64    0.70 
  13  -1  -2   20.54    0.67 
 -13  -1   2   19.05    0.67 
 -13   1   2   20.31    0.67 
  13   1  -2   18.83    0.65 
 -13   1   2   19.18    0.67 
  13   1  -2   18.69    0.67 
  13   1  -2   19.82    0.71 
  11  -1  -2  151.31    4.06 
  11   1  -2  135.57    4.18 
  -9  -1   2    0.30    0.09 
  -9  -1   2    0.29    0.07 
   9  -1  -2    0.35    0.09 
  -9  -1   2    0.26    0.07 
   9  -1  -2    0.38    0.08 
   9  -1  -2    0.14    0.06 
   9   1  -2    0.23    0.07 
   9   1  -2    0.25    0.08 
  -9   1   2    0.20    0.06 
  -7  -1   2   19.34    0.59 
   7  -1  -2   19.88    0.61 
   7  -1  -2   19.55    0.59 
  -7  -1   2   19.06    0.59 
   7  -1  -2   19.50    0.59 
   7  -1  -2   18.99    0.56 
  -7  -1   2   19.07    0.64 
  -7   1   2   18.93    0.59 
   7   1  -2   19.36    0.59 
   7   1  -2   19.73    0.59 
   7   1  -2   17.80    0.64 
  -7   1   2   19.06    0.59 
   7   1  -2   19.06    0.61 
   5  -1  -2   90.45    3.83 
  -5  -1   2   87.62    3.60 
  -5   1   2   85.70    3.85 
   5   1  -2   85.36    3.60 
   3  -1  -2    1.01    0.06 
   3  -1  -2    1.02    0.07 
  -3  -1   2    0.94    0.09 
  -3  -1   2    1.02    0.05 
  -3  -1   2    0.96    0.05 
  -3   1   2    1.01    0.07 
   3   1  -2    1.03    0.05 
   3   1  -2    0.89    0.09 
  -3   1   2    1.02    0.07 
   3   1  -2    1.03    0.05 
  -1  -1   2    4.87    0.20 
  -1  -1   2    4.68    0.14 
   1  -1  -2    5.04    0.17 
   1  -1  -2    5.01    0.18 
  -1   1   2    4.62    0.17 
   1   1  -2    4.89    0.23 
  -1   1   2    5.38    0.18 
   1   1  -2    4.98    0.14 
  -3  -1  -2   16.30    0.51 
   3  -1   2   16.76    0.49 
  -3  -1  -2   16.51    0.51 
   3  -1   2   16.27    0.49 
   3  -1   2   16.19    0.51 
  -3  -1  -2   17.50    0.52 
  -3   1  -2   16.59    0.49 
  -3   1  -2   17.82    0.53 
   3   1   2   16.95    0.51 
   3   1   2   16.80    0.51 
  -3   1  -2   16.81    0.52 
   3   1   2   16.78    0.51 
   5  -1   2   12.36    0.43 
   5  -1   2   12.73    0.40 
  -5  -1  -2   12.80    0.43 
  -5  -1  -2   12.96    0.43 
  -5  -1  -2   13.60    0.44 
   5  -1   2   14.19    0.41 
  -5   1  -2   12.71    0.41 
   5   1   2   12.83    0.42 
  -5   1  -2   12.17    0.41 
  -5   1  -2   13.06    0.44 
   5   1   2   12.71    0.42 
   5   1   2   12.43    0.43 
  -7  -1  -2  171.81    7.18 
   7  -1   2  180.77    7.00 
   7   1   2  180.13    7.29 
  -7   1  -2  190.92    7.13 
  -9  -1  -2    0.53    0.10 
   9  -1   2    0.97    0.10 
  -9  -1  -2    0.70    0.13 
   9  -1   2    0.68    0.12 
   9  -1   2    0.63    0.09 
  -9  -1  -2    0.56    0.10 
   9   1   2    0.76    0.12 
  -9   1  -2    0.76    0.10 
   9   1   2    0.66    0.10 
  -9   1  -2    0.81    0.13 
  -9   1  -2    0.77    0.11 
   9   1   2    0.60    0.10 
  11  -1   2   54.63    1.65 
 -11  -1  -2   52.96    1.62 
 -11  -1  -2   54.70    1.62 
  11  -1   2   53.94    1.60 
 -11  -1  -2   54.98    1.65 
  11   1   2   54.54    1.60 
  11   1   2   52.12    1.61 
  11   1   2   53.64    1.64 
 -11   1  -2   53.42    1.61 
 -11   1  -2   55.05    1.65 
 -11   1  -2   57.17    1.62 
  13  -1   2  180.92    5.10 
  13  -1   2  180.01    5.05 
 -13  -1  -2  177.31    5.07 
 -13  -1  -2  183.12    5.11 
 -13   1  -2  180.11    5.06 
 -13   1  -2  180.27    5.06 
  13   1   2  176.77    5.10 
 -13   1  -2  182.22    5.11 
  13   1   2  179.13    5.06 
 -15  -1  -2   60.29    1.85 
 -15  -1  -2   57.35    1.84 
 -15  -1  -2   58.29    1.79 
  15  -1   2   59.16    1.77 
 -15  -1  -2   57.79    1.80 
  15  -1   2   59.72    1.76 
  15  -1   2   56.32    1.82 
  15   1   2   61.62    1.78 
 -15   1  -2   59.70    1.84 
 -15   1  -2   56.45    1.67 
 -15   1  -2   59.39    1.79 
  15   1   2   60.26    1.86 
  15   1   2   57.95    1.79 
 -15   1  -2   58.95    1.79 
 -17  -1  -2   38.90    1.34 
  17  -1   2   41.72    1.29 
 -17  -1  -2   40.56    1.38 
 -17  -1  -2   40.17    1.32 
 -17  -1  -2   40.92    1.35 
  17  -1   2   40.60    1.31 
 -17   1  -2   38.67    1.32 
 -17   1  -2   40.00    1.38 
 -17   1  -2   42.93    1.33 
  17   1   2   39.20    1.32 
  17   1   2   42.89    1.31 
 -19  -1  -2    4.01    0.31 
 -19  -1  -2    4.16    0.40 
 -19  -1  -2    4.25    0.34 
  19  -1   2    4.40    0.31 
 -19   1  -2    4.54    0.34 
  19   1   2    4.10    0.33 
 -19   1  -2    4.13    0.34 
 -19   1  -2    4.18    0.39 
  21  -1   2    0.40    0.17 
 -21  -1  -2    0.42    0.19 
 -21  -1  -2    0.52    0.23 
 -21  -1  -2    0.42    0.14 
  21   1   2    0.52    0.18 
 -21   1  -2    0.69    0.21 
 -21   1  -2    0.42    0.22 
  22  -2  -2    2.11    0.26 
 -22  -2   2    1.69    0.24 
 -22  -2   2    1.82    0.26 
 -22   2   2    1.51    0.25 
  22   2  -2    1.94    0.25 
 -20  -2   2    0.75    0.19 
 -20  -2   2    0.53    0.18 
 -20   2   2    0.70    0.19 
  20   2  -2    0.61    0.17 
  18  -2  -2   30.36    1.06 
  18  -2  -2   28.87    1.00 
 -18  -2   2   29.13    1.06 
  18  -2  -2   30.34    1.00 
 -18  -2   2   29.52    1.08 
 -18   2   2   28.67    1.00 
  18   2  -2   30.09    1.08 
 -18   2   2   29.69    1.01 
  18   2  -2   28.62    0.98 
 -16  -2   2   39.38    1.30 
 -16  -2   2   39.98    1.36 
  16  -2  -2   41.38    1.28 
 -16  -2   2   41.70    1.28 
  16  -2  -2   39.38    1.28 
  16  -2  -2   42.43    1.34 
  16   2  -2   39.74    1.34 
  16   2  -2   41.73    1.35 
 -16   2   2   41.66    1.30 
  16   2  -2   40.53    1.27 
 -16   2   2   40.63    1.28 
  14  -2  -2   13.04    0.50 
  14  -2  -2   13.77    0.50 
 -14  -2   2   12.24    0.50 
 -14  -2   2   13.00    0.58 
 -14  -2   2   12.86    0.49 
  14  -2  -2   12.53    0.53 
  14   2  -2   13.47    0.49 
  14   2  -2   12.54    0.53 
 -14   2   2   13.24    0.51 
  14   2  -2   12.40    0.50 
 -14   2   2   12.86    0.49 
 -12  -2   2   70.72    2.15 
 -12  -2   2   69.64    2.05 
  12  -2  -2   71.44    2.04 
 -12  -2   2   72.72    2.04 
  12  -2  -2   71.81    2.08 
  12  -2  -2   68.82    2.04 
 -12   2   2   70.13    2.05 
  12   2  -2   73.09    2.04 
 -12   2   2   69.19    2.03 
  12   2  -2   69.90    2.06 
  12   2  -2   66.83    2.08 
  10  -2  -2   68.98    1.97 
  10  -2  -2   66.77    1.94 
  10  -2  -2   66.48    1.94 
 -10  -2   2   71.00    1.94 
 -10  -2   2   66.93    2.05 
 -10   2   2   68.35    1.95 
  10   2  -2   66.33    1.95 
  10   2  -2   66.43    1.97 
 -10   2   2   67.06    1.94 
   8  -2  -2    6.62    0.26 
  -8  -2   2    6.98    0.27 
   8  -2  -2    7.04    0.21 
   8  -2  -2    6.78    0.28 
  -8  -2   2    6.73    0.25 
   8  -2  -2    6.59    0.27 
  -8  -2   2    6.40    0.34 
  -8   2   2    6.18    0.25 
  -8   2   2    6.92    0.27 
   8   2  -2    6.49    0.28 
   8   2  -2    6.24    0.26 
   6  -2  -2  235.88    8.22 
  -6  -2   2  228.72    7.79 
   6   2  -2  228.27    7.90 
  -6   2   2  205.30    8.15 
  -2  -2   2   70.60    2.39 
   2  -2  -2   68.82    3.06 
   2   2  -2   69.12    2.40 
  -2   2   2   69.00    3.03 
   0  -2  -2   59.45    2.77 
   0   2   2   62.27    2.81 
   2  -2   2  225.21    6.83 
  -2  -2  -2  222.16    7.74 
   2   2   2  227.96    7.77 
  -2   2  -2  228.49    6.88 
  -4  -2  -2   40.27    1.13 
  -4  -2  -2   38.21    1.13 
  -4  -2  -2   39.66    1.13 
   4  -2   2   37.24    1.09 
   4  -2   2   38.42    1.12 
   4   2   2   39.30    1.13 
  -4   2  -2   40.61    1.13 
  -4   2  -2   38.53    1.10 
   4   2   2   39.15    1.12 
  -4   2  -2   35.65    1.14 
   4   2   2   38.43    1.13 
  -6  -2  -2   17.09    0.57 
   6  -2   2   17.32    0.53 
  -6  -2  -2   17.20    0.57 
   6  -2   2   17.26    0.53 
   6  -2   2   17.65    0.57 
  -6  -2  -2   17.28    0.56 
  -6   2  -2   17.09    0.54 
  -6   2  -2   18.08    0.58 
  -6   2  -2   16.80    0.57 
   6   2   2   16.28    0.56 
   6   2   2   17.93    0.57 
  -6   2  -2   17.09    0.54 
   6   2   2   18.03    0.57 
  -8  -2  -2   28.41    0.91 
  -8  -2  -2   28.06    0.89 
   8  -2   2   27.45    0.85 
   8  -2   2   27.60    0.85 
   8  -2   2   28.16    0.89 
  -8  -2  -2   28.65    0.89 
   8   2   2   28.37    0.89 
  -8   2  -2   29.16    0.86 
  -8   2  -2   29.04    0.87 
  -8   2  -2   29.14    0.87 
   8   2   2   29.15    0.89 
  -8   2  -2   28.96    0.91 
   8   2   2   28.40    0.90 
 -10  -2  -2    7.84    0.35 
 -10  -2  -2    8.71    0.36 
  10  -2   2    7.41    0.35 
  10  -2   2    8.24    0.32 
  10  -2   2    7.96    0.32 
 -10  -2  -2    8.17    0.37 
  10   2   2    8.05    0.36 
 -10   2  -2    8.34    0.33 
 -10   2  -2    7.80    0.33 
 -10   2  -2    7.82    0.37 
 -10   2  -2    7.89    0.28 
  10   2   2    8.41    0.35 
  10   2   2    8.10    0.35 
 -12  -2  -2  119.77    3.37 
 -12  -2  -2  115.35    3.37 
 -12  -2  -2  119.13    3.40 
  12  -2   2  121.78    3.35 
  12  -2   2  114.07    3.38 
  12   2   2  114.36    3.39 
 -12   2  -2  118.86    3.40 
 -12   2  -2  120.18    3.36 
  12   2   2  116.79    3.37 
 -12   2  -2  117.18    3.35 
  14  -2   2   25.81    0.85 
 -14  -2  -2   25.74    0.88 
 -14  -2  -2   24.58    0.89 
 -14  -2  -2   25.19    0.98 
  14  -2   2   26.61    0.85 
  14  -2   2   25.48    0.91 
 -14  -2  -2   26.15    0.93 
 -14   2  -2   25.86    0.88 
  14   2   2   25.14    0.88 
 -14   2  -2   25.04    0.87 
  14   2   2   25.63    0.87 
  14   2   2   27.22    0.92 
 -14   2  -2   27.23    0.93 
  16  -2   2    0.83    0.17 
 -16  -2  -2    0.84    0.19 
 -16  -2  -2    0.73    0.16 
  16  -2   2    0.83    0.14 
  16  -2   2    0.92    0.16 
 -16  -2  -2    0.84    0.21 
 -16   2  -2    0.85    0.16 
  16   2   2    0.81    0.18 
 -16   2  -2    0.77    0.17 
  16   2   2    0.95    0.17 
  16   2   2    0.93    0.18 
 -16   2  -2    0.80    0.19 
 -18  -2  -2   30.19    1.04 
 -18  -2  -2   29.15    1.08 
  18  -2   2   29.33    0.99 
 -18  -2  -2   29.13    1.10 
 -18   2  -2   29.76    1.03 
 -18   2  -2   26.63    1.02 
 -18   2  -2   29.31    1.08 
  18   2   2   28.64    1.00 
  20  -2   2    4.86    0.47 
 -20  -2  -2    4.74    0.39 
 -20  -2  -2    4.46    0.42 
 -20  -2  -2    4.98    0.39 
  20   2   2    5.56    0.37 
 -20   2  -2    5.47    0.39 
 -20   2  -2    5.19    0.43 
 -22  -2  -2    0.15    0.18 
  22  -2   2    0.09    0.16 
 -22  -2  -2    0.17    0.15 
  22   2   2    0.04    0.18 
 -22   2  -2    0.01    0.17 
 -22   2  -2    0.00    0.19 
  23  -3  -2   20.25    0.83 
 -23   3   2   19.92    0.84 
  23   3  -2   21.16    0.82 
 -21  -3   2   24.42    0.88 
  21  -3  -2   23.07    0.89 
 -21  -3   2   22.54    0.95 
 -21   3   2   23.75    0.90 
  21   3  -2   23.13    0.87 
 -19  -3   2   30.62    1.04 
  19  -3  -2   30.79    1.05 
 -19  -3   2   29.32    1.16 
  19  -3  -2   32.35    1.07 
 -19   3   2   31.31    1.06 
 -19   3   2   30.03    1.07 
  19   3  -2   30.92    1.04 
 -17  -3   2  162.19    4.65 
  17  -3  -2  159.18    4.48 
 -17  -3   2  158.09    4.47 
  17  -3  -2  150.99    4.74 
 -17  -3   2  155.56    4.52 
  17  -3  -2  159.88    4.49 
 -17   3   2  162.04    4.51 
  17   3  -2  155.51    4.47 
  17   3  -2  154.78    4.51 
 -17   3   2  155.90    4.48 
  17   3  -2  158.43    4.55 
 -15  -3   2   70.43    2.32 
  15  -3  -2   75.16    2.18 
 -15  -3   2   74.43    2.16 
  15  -3  -2   72.68    2.16 
 -15  -3   2   73.15    2.19 
  15  -3  -2   74.30    2.21 
 -15   3   2   75.54    2.19 
  15   3  -2   74.27    2.16 
  15   3  -2   73.56    2.19 
 -15   3   2   72.18    2.16 
  15   3  -2   73.57    2.22 
 -13  -3   2   60.55    1.99 
  13  -3  -2   62.30    1.83 
 -13  -3   2   62.89    1.86 
  13  -3  -2   62.08    1.87 
  13  -3  -2   64.02    1.85 
 -13  -3   2   59.90    1.82 
  13   3  -2   60.30    1.88 
 -13   3   2   62.82    1.83 
  13   3  -2   63.81    1.83 
  13   3  -2   60.21    1.85 
 -13   3   2   65.56    1.85 
   9  -3  -2   90.29    2.49 
  -9  -3   2   88.67    2.66 
   9  -3  -2   88.01    2.44 
  -9  -3   2   83.60    2.47 
   9  -3  -2   89.18    2.51 
  -9   3   2   90.84    2.50 
  -9   3   2   86.97    2.48 
   9   3  -2   86.39    2.51 
   9   3  -2   86.20    2.50 
  -7  -3   2    6.91    0.39 
  -7  -3   2    7.41    0.26 
   7  -3  -2    7.37    0.28 
   7  -3  -2    7.33    0.27 
  -7  -3   2    7.84    0.28 
   7  -3  -2    7.72    0.29 
   7   3  -2    7.41    0.27 
   7   3  -2    6.75    0.29 
  -7   3   2    7.18    0.28 
  -7   3   2    7.33    0.29 
   7   3  -2    6.86    0.27 
  -5  -3   2  153.98    5.56 
   5  -3  -2  147.19    5.88 
   5   3  -2  145.82    5.53 
  -3  -3   2    0.81    0.06 
   3  -3  -2    0.94    0.08 
  -3  -3   2    0.85    0.15 
   3  -3  -2    0.86    0.05 
   3  -3  -2    0.91    0.09 
   3   3  -2    0.81    0.06 
   3   3  -2    0.65    0.12 
  -3   3   2    0.79    0.08 
  -3   3   2    1.02    0.09 
   1  -3  -2   65.99    1.77 
   1   3  -2   63.12    1.93 
  -1  -3  -2  220.03    7.81 
   1  -3   2  217.23    6.50 
   1  -3   2  223.50    6.49 
   1   3   2  213.28    7.68 
  -3  -3  -2  241.42    8.79 
   3  -3   2  250.21    7.75 
   3   3   2  250.14    8.85 
   5  -3   2  548.75   16.48 
  -5  -3  -2  504.65   17.33 
   5   3   2  553.02   17.56 
  -5   3  -2  570.44   16.76 
   7  -3   2  187.35    7.10 
  -7  -3  -2  177.00    7.75 
  -7   3  -2  201.29    7.44 
   7   3   2  181.95    7.83 
  -9  -3  -2   51.75    1.54 
  -9  -3  -2   52.57    1.54 
  -9  -3  -2   51.44    1.53 
   9  -3   2   49.63    1.53 
   9  -3   2   50.84    1.47 
   9  -3   2   51.08    1.49 
   9   3   2   51.65    1.53 
   9   3   2   51.69    1.54 
  -9   3  -2   51.31    1.49 
   9   3   2   50.02    1.53 
  -9   3  -2   51.61    1.54 
  -9   3  -2   51.40    1.51 
 -11  -3  -2   17.43    0.66 
 -11  -3  -2   17.55    0.65 
  11  -3   2   18.56    0.61 
  11  -3   2   18.13    0.60 
  11  -3   2   18.08    0.65 
 -11  -3  -2   17.67    0.64 
  11   3   2   20.08    0.65 
 -11   3  -2   18.32    0.63 
 -11   3  -2   18.67    0.62 
 -11   3  -2   19.05    0.67 
  11   3   2   16.74    0.65 
  11   3   2   18.15    0.65 
  13  -3   2   14.10    0.58 
 -13  -3  -2   13.86    0.55 
 -13  -3  -2   14.14    0.58 
  13  -3   2   13.70    0.50 
 -13  -3  -2   13.56    0.56 
  13  -3   2   13.33    0.55 
 -13   3  -2   13.79    0.53 
 -13   3  -2   13.67    0.52 
 -13   3  -2   14.20    0.58 
  13   3   2   13.71    0.57 
  13   3   2   13.25    0.53 
  13   3   2   13.94    0.56 
 -15  -3  -2    0.58    0.18 
 -15  -3  -2    0.64    0.16 
 -15  -3  -2    0.62    0.23 
  15  -3   2    0.71    0.13 
 -15  -3  -2    0.68    0.16 
  15  -3   2    1.01    0.16 
  15   3   2    0.51    0.14 
 -15   3  -2    0.59    0.17 
 -15   3  -2    0.79    0.15 
  15   3   2    0.83    0.17 
 -15   3  -2    0.66    0.15 
  15   3   2    0.46    0.14 
 -17  -3  -2    0.70    0.20 
  17  -3   2    0.64    0.15 
 -17  -3  -2    0.67    0.22 
  17  -3   2    0.94    0.15 
 -17  -3  -2    0.69    0.17 
 -17   3  -2    0.66    0.20 
 -17   3  -2    0.80    0.16 
 -17   3  -2    0.64    0.17 
  17   3   2    0.83    0.17 
 -19  -3  -2   47.46    1.73 
 -19  -3  -2   50.66    1.66 
 -19  -3  -2   47.69    1.58 
  19  -3   2   49.96    1.56 
 -19   3  -2   45.94    1.58 
  19   3   2   50.26    1.58 
 -19   3  -2   49.82    1.60 
 -19   3  -2   51.54    1.66 
  21  -3   2    9.50    0.49 
 -21  -3  -2    9.50    0.60 
 -21   3  -2    9.11    0.63 
  21   3   2    9.48    0.54 
 -22  -4   2    8.34    0.47 
  22  -4  -2    9.41    0.51 
 -22  -4   2    8.45    0.59 
  22   4  -2    8.70    0.48 
 -22   4   2    9.21    0.52 
 -20  -4   2    6.35    0.38 
  20  -4  -2    6.49    0.42 
  20  -4  -2    6.00    0.37 
 -20  -4   2    6.39    0.52 
 -20   4   2    7.53    0.44 
  20   4  -2    6.61    0.40 
  18  -4  -2   56.85    1.72 
  18  -4  -2   54.75    1.78 
 -18  -4   2   55.28    2.07 
  18  -4  -2   56.40    1.76 
 -18   4   2   57.22    1.76 
 -18   4   2   53.99    1.73 
  18   4  -2   57.80    1.73 
  16  -4  -2   19.16    0.72 
 -16  -4   2   19.58    0.69 
 -16  -4   2   19.51    0.75 
  16  -4  -2   18.50    0.69 
  16  -4  -2   20.07    0.75 
 -16  -4   2   20.37    0.91 
  16   4  -2   19.16    0.75 
 -16   4   2   19.28    0.70 
  16   4  -2   19.44    0.70 
  16   4  -2   19.17    0.74 
 -14  -4   2    1.98    0.21 
  14  -4  -2    1.67    0.19 
 -14  -4   2    1.64    0.17 
  14  -4  -2    1.68    0.19 
 -14  -4   2    1.35    0.27 
  14  -4  -2    1.24    0.15 
  14   4  -2    1.52    0.18 
  14   4  -2    1.48    0.20 
 -14   4   2    1.44    0.18 
  14   4  -2    1.57    0.17 
 -14   4   2    1.70    0.18 
  12  -4  -2    0.71    0.12 
  12  -4  -2    0.67    0.13 
  12  -4  -2    0.59    0.13 
 -12  -4   2    0.57    0.12 
 -12  -4   2    0.60    0.10 
 -12  -4   2    0.48    0.20 
  12   4  -2    0.59    0.12 
  12   4  -2    0.49    0.10 
 -12   4   2    0.70    0.12 
 -12   4   2    0.61    0.13 
  12   4  -2    0.33    0.12 
 -10  -4   2   79.47    2.28 
  10  -4  -2   75.56    2.22 
  10  -4  -2   78.48    2.27 
  10  -4  -2   77.32    2.28 
 -10  -4   2   76.27    2.48 
  10  -4  -2   78.47    2.25 
  10   4  -2   78.55    2.28 
  10   4  -2   79.31    2.26 
 -10   4   2   79.96    2.28 
 -10   4   2   85.44    2.26 
   8  -4  -2   38.92    1.17 
   8  -4  -2   38.27    1.16 
  -8  -4   2   38.71    1.37 
  -8  -4   2   39.49    1.17 
   8  -4  -2   38.01    1.20 
   8  -4  -2   39.74    1.19 
  -8  -4   2   39.38    1.13 
   8   4  -2   37.84    1.17 
   8   4  -2   39.43    1.19 
  -8   4   2   41.30    1.17 
   8   4  -2   41.79    1.17 
  -8   4   2   40.41    1.19 
   6  -4  -2  141.59    3.87 
   6   4  -2  137.75    3.89 
  -4  -4   2  571.17   17.39 
   4  -4  -2  587.27   18.23 
   4   4  -2  588.39   17.47 
   2  -4  -2   14.98    0.47 
  -2  -4   2   14.11    0.61 
   2  -4  -2   14.16    0.46 
  -2   4   2   14.12    0.48 
   2   4  -2   14.53    0.44 
  -2   4   2   14.55    0.48 
   2   4  -2   15.29    0.44 
  -2   4   2   15.70    0.49 
   0  -4  -2   47.76    1.44 
   0  -4  -2   51.61    1.45 
   0  -4   2   49.98    1.59 
   0   4  -2   51.84    1.43 
   0   4   2   51.37    1.48 
   0   4  -2   52.05    1.41 
   0   4  -2   51.87    1.42 
   0   4  -2   52.57    1.41 
   0   4   2   47.35    1.47 
   0   4   2   50.19    1.46 
   0   4  -2   51.69    1.42 
  -2  -4  -2    6.66    0.22 
  -2  -4  -2    6.65    0.26 
  -2  -4  -2    6.66    0.26 
  -2  -4  -2    6.19    0.24 
   2  -4   2    6.50    0.34 
  -2   4  -2    5.84    0.33 
  -2   4  -2    6.30    0.21 
   2   4   2    6.34    0.26 
  -2   4  -2    6.40    0.23 
   2   4   2    6.73    0.21 
  -2   4  -2    6.42    0.21 
   2   4   2    6.87    0.27 
  -4  -4  -2    1.20    0.10 
   4  -4   2    1.16    0.16 
  -4  -4  -2    1.22    0.12 
   4  -4   2    1.16    0.09 
  -4  -4  -2    0.86    0.10 
  -4   4  -2    1.24    0.09 
   4   4   2    1.13    0.09 
  -4   4  -2    1.01    0.14 
   4   4   2    1.33    0.13 
   4   4   2    1.32    0.13 
  -4   4  -2    1.21    0.08 
  -4   4  -2    1.18    0.11 
   8  -4   2   96.15    2.70 
  -8  -4  -2   98.23    2.77 
  -8  -4  -2   96.03    2.78 
   8  -4   2   98.13    2.75 
  -8  -4  -2  100.31    2.76 
   8  -4   2   99.99    2.72 
  -8   4  -2   88.29    2.77 
  -8   4  -2   96.41    2.76 
  -8   4  -2   96.08    2.72 
   8   4   2   97.85    2.78 
   8   4   2   94.86    2.76 
   8   4   2   98.20    2.77 
  10  -4   2   74.65    2.14 
 -10  -4  -2   71.86    2.15 
 -10  -4  -2   70.74    2.15 
 -10  -4  -2   74.51    2.14 
  10  -4   2   75.29    2.11 
  10  -4   2   73.02    2.06 
  10   4   2   71.64    2.16 
  10   4   2   70.65    2.14 
  10   4   2   74.27    2.15 
 -10   4  -2   75.59    2.16 
 -10   4  -2   73.38    2.12 
 -10   4  -2   72.25    2.10 
 -12  -4  -2  112.13    3.20 
  12  -4   2  112.91    3.13 
 -12  -4  -2  112.16    3.17 
 -12  -4  -2  104.11    3.39 
 -12  -4  -2  109.65    3.19 
  12  -4   2  109.98    3.08 
  12  -4   2  108.92    3.17 
  12   4   2  118.30    3.18 
 -12   4  -2  112.78    3.19 
 -12   4  -2  106.09    3.13 
  12   4   2  107.10    3.18 
  12   4   2  107.96    3.18 
 -12   4  -2  108.03    3.15 
 -14  -4  -2   25.48    0.91 
 -14  -4  -2   25.37    0.93 
 -14  -4  -2   27.49    0.96 
  14  -4   2   26.84    0.84 
 -14  -4  -2   27.51    1.14 
  14  -4   2   28.08    0.96 
  14  -4   2   27.50    0.94 
  14   4   2   26.11    0.94 
 -14   4  -2   27.07    0.95 
 -14   4  -2   26.42    0.90 
 -14   4  -2   25.23    0.94 
  14   4   2   26.49    0.93 
  16  -4   2    3.15    0.28 
 -16  -4  -2    2.65    0.40 
 -16  -4  -2    2.81    0.30 
  16  -4   2    2.79    0.21 
  16  -4   2    2.63    0.25 
 -16  -4  -2    2.40    0.25 
 -16   4  -2    3.04    0.25 
 -16   4  -2    2.85    0.31 
  16   4   2    3.06    0.28 
  16   4   2    3.32    0.29 
 -16   4  -2    2.69    0.27 
  18  -4   2   35.48    1.18 
  18  -4   2   35.65    1.12 
 -18  -4  -2   34.92    1.20 
 -18  -4  -2   35.40    1.41 
 -18   4  -2   33.39    1.18 
 -18   4  -2   35.98    1.26 
  18   4   2   35.46    1.20 
 -18   4  -2   36.46    1.21 
 -20  -4  -2   23.25    0.91 
  20  -4   2   23.93    0.82 
 -20  -4  -2   23.54    1.08 
 -20   4  -2   25.43    0.94 
 -20   4  -2   22.88    0.96 
 -20   4  -2   23.57    0.97 
  21  -5  -2    0.07    0.15 
 -21  -5   2    0.37    0.27 
 -21  -5   2    0.11    0.14 
 -21   5   2    0.13    0.16 
  21   5  -2    0.08    0.15 
  19  -5  -2   -0.05    0.14 
 -19  -5   2    0.07    0.13 
 -19  -5   2    0.03    0.23 
 -19   5   2    0.14    0.12 
 -19   5   2    0.21    0.17 
  19   5  -2   -0.03    0.13 
  17  -5  -2    2.69    0.28 
  17  -5  -2    2.80    0.26 
 -17  -5   2    2.50    0.24 
  17  -5  -2    2.70    0.22 
 -17  -5   2    2.25    0.38 
 -17   5   2    2.44    0.26 
 -17   5   2    2.93    0.25 
  17   5  -2    2.87    0.26 
 -15  -5   2    0.86    0.28 
  15  -5  -2    0.89    0.17 
 -15  -5   2    1.01    0.15 
  15  -5  -2    1.14    0.15 
  15  -5  -2    1.01    0.16 
 -15   5   2    1.18    0.24 
  15   5  -2    1.13    0.19 
  15   5  -2    0.77    0.15 
 -15   5   2    0.83    0.14 
  15   5  -2    0.92    0.16 
 -13  -5   2    1.82    0.17 
 -13  -5   2    1.81    0.29 
  13  -5  -2    1.92    0.19 
  13  -5  -2    2.26    0.22 
  13  -5  -2    1.90    0.17 
 -13  -5   2    1.66    0.32 
 -13   5   2    1.62    0.17 
  13   5  -2    1.52    0.17 
 -13   5   2    2.14    0.22 
  13   5  -2    1.74    0.21 
  13   5  -2    1.76    0.20 
 -11  -5   2   13.56    0.52 
 -11  -5   2   13.28    0.73 
  11  -5  -2   12.77    0.50 
  11  -5  -2   14.23    0.49 
  11  -5  -2   13.74    0.47 
 -11  -5   2   14.19    0.47 
  11  -5  -2   15.04    0.54 
  11   5  -2   14.58    0.51 
 -11   5   2   13.63    0.50 
  11   5  -2   14.71    0.54 
 -11   5   2   14.07    0.53 
  11   5  -2   13.26    0.53 
  -9  -5   2    5.57    0.27 
   9  -5  -2    6.02    0.29 
   9  -5  -2    6.02    0.26 
  -9  -5   2    5.76    0.22 
   9  -5  -2    5.55    0.30 
   9  -5  -2    5.96    0.25 
  -9  -5   2    5.42    0.45 
  -9   5   2    5.85    0.27 
   9   5  -2    5.38    0.28 
   9   5  -2    5.84    0.28 
   9   5  -2    5.81    0.27 
  -9   5   2    6.11    0.29 
   7  -5  -2    1.64    0.16 
  -7  -5   2    1.65    0.13 
   7  -5  -2    1.54    0.12 
  -7  -5   2    1.12    0.24 
   7  -5  -2    1.52    0.13 
   7  -5  -2    1.55    0.11 
   7  -5  -2    1.29    0.19 
   7   5  -2    1.47    0.13 
   7   5  -2    1.46    0.14 
   7   5  -2    1.44    0.13 
  -7   5   2    1.60    0.15 
  -7   5   2    1.61    0.14 
  -5  -5   2    1.67    0.27 
  -5  -5   2    1.45    0.11 
   5  -5  -2    2.01    0.12 
   5  -5  -2    1.59    0.12 
   5  -5  -2    1.50    0.15 
   5  -5  -2    1.57    0.08 
   5  -5  -2    1.49    0.21 
  -5   5   2    1.48    0.13 
   5   5  -2    1.64    0.12 
   5   5  -2    1.57    0.12 
  -5   5   2    1.61    0.14 
   5   5  -2    1.80    0.13 
  -3  -5   2    4.85    0.37 
   3  -5  -2    5.16    0.21 
   3  -5  -2    4.86    0.20 
  -3   5   2    4.94    0.24 
   3   5  -2    4.86    0.20 
   3   5  -2    5.10    0.20 
   3   5  -2    4.83    0.19 
  -3   5   2    4.94    0.23 
  -3   5   2    5.29    0.23 
   1  -5  -2    0.41    0.07 
  -1  -5   2    0.70    0.18 
   1  -5  -2    0.50    0.07 
   1   5  -2    0.37    0.06 
   1   5  -2    0.56    0.06 
   1   5  -2    0.45    0.05 
   1   5  -2    0.41    0.06 
  -1   5   2    0.50    0.09 
  -1   5   2    0.39    0.08 
   1  -5   2    0.87    0.18 
  -1  -5  -2    0.97    0.10 
  -1  -5  -2    1.07    0.10 
  -1   5  -2    0.96    0.07 
   1   5   2    0.91    0.11 
  -1   5  -2    0.91    0.08 
  -1   5  -2    1.06    0.08 
  -1   5  -2    1.02    0.08 
   1   5   2    1.02    0.12 
   1   5   2    0.96    0.11 
  -3  -5  -2    0.14    0.07 
  -3  -5  -2    0.15    0.07 
  -3  -5  -2    0.08    0.07 
   3  -5   2    0.09    0.12 
  -3   5  -2    0.03    0.05 
   3   5   2    0.21    0.09 
  -3   5  -2    0.14    0.05 
  -3   5  -2    0.14    0.04 
   3   5   2    0.17    0.04 
  -5  -5  -2   11.16    0.43 
   5  -5   2   11.36    0.49 
   5  -5   2   11.35    0.38 
  -5  -5  -2   11.88    0.42 
  -5   5  -2   10.91    0.38 
   5   5   2   10.85    0.43 
  -5   5  -2   11.79    0.37 
   5   5   2   11.20    0.38 
  -5   5  -2   11.28    0.40 
   5   5   2   11.07    0.43 
   7  -5   2   13.39    0.44 
   7  -5   2   13.22    0.52 
   7  -5   2   13.21    0.46 
  -7  -5  -2   13.06    0.48 
  -7  -5  -2   13.54    0.50 
   7   5   2   12.64    0.50 
   7   5   2   13.36    0.46 
  -7   5  -2   13.89    0.48 
   7   5   2   12.73    0.50 
  -7   5  -2   12.90    0.47 
  -7   5  -2   12.96    0.44 
   9  -5   2    0.09    0.07 
  -9  -5  -2    0.14    0.10 
   9  -5   2    0.30    0.09 
  -9  -5  -2    0.18    0.10 
  -9  -5  -2    0.14    0.09 
  -9   5  -2    0.16    0.07 
   9   5   2    0.09    0.10 
  -9   5  -2    0.19    0.08 
   9   5   2    0.11    0.10 
  -9   5  -2    0.20    0.10 
  11  -5   2    5.24    0.29 
 -11  -5  -2    5.38    0.33 
  11  -5   2    5.19    0.27 
 -11  -5  -2    5.10    0.30 
 -11  -5  -2    4.94    0.48 
  11   5   2    5.48    0.31 
  11   5   2    4.78    0.29 
 -11   5  -2    4.84    0.26 
  11   5   2    5.68    0.37 
 -11   5  -2    5.24    0.28 
 -11   5  -2    4.97    0.30 
  13  -5   2    0.12    0.11 
 -13  -5  -2   -0.12    0.20 
 -13  -5  -2    0.04    0.11 
  13  -5   2    0.05    0.05 
  13  -5   2   -0.01    0.09 
  13   5   2    0.11    0.13 
  13   5   2    0.04    0.12 
 -13   5  -2    0.00    0.11 
  13   5   2    0.00    0.10 
 -13   5  -2    0.23    0.10 
 -13   5  -2    0.03    0.12 
 -15  -5  -2    1.08    0.33 
 -15  -5  -2    1.32    0.19 
  15  -5   2    1.38    0.20 
  15  -5   2    1.68    0.14 
  15   5   2    1.37    0.20 
 -15   5  -2    1.44    0.18 
  15   5   2    1.88    0.23 
 -15   5  -2    1.57    0.24 
  17  -5   2    4.65    0.23 
  17  -5   2    4.86    0.33 
 -17  -5  -2    4.52    0.34 
 -17  -5  -2    4.37    0.54 
 -17   5  -2    4.11    0.30 
 -17   5  -2    4.25    0.37 
  17   5   2    4.41    0.34 
 -17   5  -2    4.49    0.34 
  19  -5   2   13.70    0.62 
  19  -5   2   13.84    0.59 
 -19  -5  -2   15.05    0.65 
 -19  -5  -2   16.04    0.90 
  19   5   2   15.22    0.69 
 -19   5  -2   14.62    0.69 
 -19   5  -2   14.98    0.66 
  18  -6  -2   12.67    0.62 
  18  -6  -2   12.95    0.61 
 -18  -6   2   13.80    0.85 
  18  -6  -2   12.65    0.51 
 -18  -6   2   13.57    0.52 
 -18   6   2   12.43    0.60 
  18   6  -2   13.67    0.58 
  16  -6  -2   21.51    0.74 
  16  -6  -2   21.25    0.79 
  16  -6  -2   22.10    0.83 
 -16  -6   2   21.12    0.73 
 -16  -6   2   22.77    1.10 
 -16   6   2   22.47    0.83 
  16   6  -2   21.71    0.83 
  16   6  -2   21.64    0.79 
 -16   6   2   21.82    0.78 
 -14  -6   2   17.32    0.58 
 -14  -6   2   17.25    0.92 
  14  -6  -2   17.68    0.64 
  14  -6  -2   17.97    0.68 
  14  -6  -2   14.81    0.68 
 -14   6   2   16.96    0.63 
  14   6  -2   17.23    0.70 
 -14   6   2   17.75    0.88 
  14   6  -2   17.31    0.64 
  14   6  -2   16.90    0.67 
  12  -6  -2   60.46    1.74 
  12  -6  -2   62.51    1.77 
 -12  -6   2   59.66    2.12 
 -12  -6   2   58.00    1.79 
  12   6  -2   58.67    1.81 
 -12   6   2   61.68    1.82 
  12   6  -2   59.07    1.84 
 -12   6   2   59.59    1.78 
  12   6  -2   58.64    1.82 
 -10  -6   2   46.07    1.44 
  10  -6  -2   49.02    1.48 
 -10  -6   2   44.61    1.74 
  10  -6  -2   47.85    1.50 
  10  -6  -2   49.56    1.41 
 -10  -6   2   49.43    1.35 
  10  -6  -2   49.59    1.41 
 -10  -6   2   49.98    1.35 
  10  -6  -2   47.61    1.40 
 -10   6   2   48.78    1.44 
  10   6  -2   47.92    1.46 
 -10   6   2   48.27    1.47 
  10   6  -2   47.67    1.44 
  10   6  -2   45.83    1.46 
  -8  -6   2    0.46    0.10 
   8  -6  -2    0.48    0.08 
   8  -6  -2    0.61    0.09 
   8  -6  -2    0.36    0.07 
   8  -6  -2    0.50    0.16 
  -8  -6   2    0.36    0.22 
   8  -6  -2    0.45    0.11 
   8   6  -2    0.20    0.08 
  -8   6   2    0.37    0.11 
   8   6  -2    0.34    0.10 
  -8   6   2    0.30    0.09 
   8   6  -2    0.44    0.10 
   6  -6  -2  117.37    3.18 
  -6  -6   2  112.28    3.19 
   6  -6  -2  113.03    3.17 
   6  -6  -2  111.17    3.39 
  -6  -6   2  113.49    3.53 
   6  -6  -2  119.78    3.25 
   6   6  -2  115.30    3.20 
  -6   6   2  115.62    3.23 
  -6   6   2  113.67    3.22 
   6   6  -2  110.70    3.20 
   6   6  -2  112.30    3.23 
   4  -6  -2    9.20    0.31 
   4  -6  -2    9.63    0.32 
   4  -6  -2    8.67    0.51 
  -4  -6   2    9.20    0.57 
   4   6  -2    8.88    0.32 
  -4   6   2    9.73    0.38 
  -4   6   2    9.08    0.36 
   4   6  -2    9.22    0.34 
   4   6  -2    9.05    0.33 
  -4   6   2    9.26    0.36 
  -2  -6   2    4.51    0.40 
   2  -6  -2    4.83    0.20 
   2  -6  -2    4.84    0.19 
   2  -6  -2    4.53    0.39 
   2   6  -2    4.67    0.21 
   2   6  -2    4.80    0.18 
  -2   6   2    4.92    0.26 
   2   6  -2    4.75    0.20 
   2   6  -2    4.94    0.21 
   2   6  -2    4.93    0.18 
  -2   6   2    5.04    0.25 
   0  -6  -2  158.90    4.95 
   0  -6  -2  170.43    4.65 
   0   6  -2  169.51    4.62 
   0   6   2  166.80    4.71 
   0   6  -2  175.01    4.65 
   2  -6   2   60.58    1.98 
  -2  -6  -2   62.88    1.75 
  -2  -6  -2   61.00    1.75 
  -2   6  -2   61.83    1.74 
   2   6   2   62.69    1.82 
  -2   6  -2   61.17    1.72 
   2   6   2   60.77    1.80 
  -2   6  -2   61.23    1.73 
   2   6   2   59.87    1.80 
  -2   6  -2   63.43    1.75 
  -4  -6  -2   30.60    0.98 
   4  -6   2   30.10    1.11 
  -4  -6  -2   32.16    0.94 
   4   6   2   31.96    0.90 
   4   6   2   31.73    1.00 
  -4   6  -2   32.12    0.93 
   4   6   2   31.49    1.00 
  -4   6  -2   31.45    0.92 
  -4   6  -2   31.25    0.94 
  -6  -6  -2   14.47    0.79 
  -6  -6  -2   14.56    0.54 
   6  -6   2   15.05    0.63 
  -6  -6  -2   15.69    0.51 
  -6  -6  -2   14.57    0.51 
  -6   6  -2   14.47    0.50 
   6   6   2   14.12    0.55 
   6   6   2   15.30    0.56 
   6   6   2   14.80    0.48 
  -8  -6  -2   60.53    1.85 
   8  -6   2   61.36    1.80 
  -8  -6  -2   60.89    2.28 
   8  -6   2   61.62    1.79 
   8  -6   2   62.07    1.88 
  -8  -6  -2   61.92    1.81 
   8   6   2   63.71    1.86 
  -8   6  -2   61.88    1.81 
  -8   6  -2   62.14    1.78 
  -8   6  -2   63.76    1.81 
   8   6   2   62.46    1.80 
   8   6   2   60.88    1.86 
  10  -6   2    0.36    0.10 
  10  -6   2    0.39    0.10 
 -10  -6  -2    0.29    0.12 
 -10  -6  -2    0.18    0.24 
 -10  -6  -2    0.39    0.12 
 -10   6  -2    0.54    0.13 
  10   6   2    0.30    0.12 
  10   6   2    0.29    0.11 
 -10   6  -2    0.37    0.09 
  12  -6   2   22.77    0.75 
  12  -6   2   21.59    0.76 
 -12  -6  -2   21.71    1.09 
 -12  -6  -2   22.00    0.77 
 -12   6  -2   21.68    0.74 
  12   6   2   21.66    0.77 
  12   6   2   21.64    0.79 
 -12   6  -2   22.72    0.78 
 -12   6  -2   22.44    0.79 
  14  -6   2   17.16    0.67 
 -14  -6  -2   18.33    0.75 
  14  -6   2   17.75    0.66 
 -14  -6  -2   16.39    0.96 
 -14   6  -2   21.41    0.89 
 -14   6  -2   17.82    0.66 
 -14   6  -2   18.68    0.71 
  14   6   2   17.35    0.76 
  14   6   2   18.12    0.71 
 -16  -6  -2    6.75    0.65 
 -16  -6  -2    7.16    0.40 
  16  -6   2    6.50    0.40 
 -16   6  -2    7.04    0.37 
  16   6   2    6.09    0.40 
 -16   6  -2    6.59    0.41 
 -16   6  -2    6.42    0.40 
  18  -6   2   15.53    0.66 
 -18  -6  -2   16.64    0.68 
 -18  -6  -2   16.15    0.98 
 -18   6  -2   15.76    0.67 
 -18   6  -2   16.48    0.72 
 -18   6  -2   16.06    0.70 
  18   6   2   17.43    0.71 
 -17  -7   2    3.36    0.53 
  17  -7  -2    3.84    0.21 
  17  -7  -2    3.51    0.32 
  17  -7  -2    3.62    0.21 
  17  -7  -2    3.85    0.28 
 -17  -7   2    3.58    0.21 
 -17   7   2    3.68    0.29 
 -17   7   2    3.72    0.34 
 -15  -7   2   12.95    0.86 
  15  -7  -2   12.22    0.44 
  15  -7  -2   11.95    0.56 
  15  -7  -2   11.86    0.43 
 -15  -7   2   12.57    0.47 
  15  -7  -2   13.31    0.51 
 -15   7   2   12.97    0.58 
 -15   7   2   11.96    0.52 
  15   7  -2   12.55    0.53 
  15   7  -2   13.61    0.56 
  13  -7  -2   11.59    0.40 
  13  -7  -2   10.50    0.43 
 -13  -7   2   11.70    0.81 
  13  -7  -2   12.26    0.53 
  13  -7  -2   12.18    0.45 
 -13   7   2   11.38    0.48 
  13   7  -2   12.58    0.49 
 -13   7   2   11.81    0.52 
  13   7  -2   11.43    0.50 
 -11  -7   2   26.00    1.21 
  11  -7  -2   25.83    0.80 
 -11  -7   2   24.32    0.85 
  11  -7  -2   27.31    0.90 
  11  -7  -2   25.54    0.90 
  11  -7  -2   26.28    0.77 
  11  -7  -2   27.26    0.77 
  11   7  -2   24.95    0.91 
  11   7  -2   24.83    0.86 
 -11   7   2   26.65    0.90 
  11   7  -2   26.37    0.86 
 -11   7   2   25.20    0.85 
   9  -7  -2   64.90    1.84 
   9  -7  -2   68.28    1.97 
   9  -7  -2   64.58    2.06 
  -9  -7   2   64.52    1.92 
   9  -7  -2   65.30    1.84 
   9  -7  -2   65.08    1.84 
  -9  -7   2   67.13    2.33 
  -9   7   2   68.47    1.97 
   9   7  -2   66.45    1.93 
  -9   7   2   65.86    1.93 
   9   7  -2   65.68    1.96 
   9   7  -2   64.52    1.92 
   7  -7  -2   52.83    1.76 
   7  -7  -2   52.25    1.47 
  -7  -7   2   51.77    1.91 
   7   7  -2   50.98    1.57 
  -7   7   2   51.33    1.56 
   7   7  -2   52.70    1.55 
  -7   7   2   54.44    1.59 
  -7   7   2   56.17    1.60 
   7   7  -2   51.48    1.53 
   5  -7  -2  100.39    2.80 
  -5  -7   2  103.86    3.27 
   5  -7  -2  101.12    3.15 
   5   7  -2  101.23    2.85 
  -5   7   2  100.70    2.92 
   5   7  -2  103.14    2.91 
   5   7  -2  103.93    2.89 
  -5   7   2  107.08    2.94 
  -5   7   2   98.84    2.91 
   3  -7  -2   51.29    1.44 
  -3  -7   2   52.61    1.86 
   3  -7  -2   50.86    1.80 
  -3   7   2   53.34    1.56 
  -3   7   2   51.98    1.57 
   3   7  -2   50.51    1.45 
   3   7  -2   53.64    1.52 
   3   7  -2   53.07    1.45 
   3   7  -2   52.11    1.52 
   3   7  -2   52.44    1.51 
   1  -7  -2   44.87    1.32 
   1  -7  -2   47.29    1.31 
  -1  -7   2   44.74    1.66 
   1  -7  -2   44.63    1.67 
  -1   7   2   47.49    1.42 
   1   7  -2   47.73    1.35 
  -1   7   2   49.75    1.43 
   1   7  -2   46.68    1.36 
   1   7  -2   46.87    1.35 
   1  -7   2   66.84    2.21 
  -1  -7  -2   66.70    1.88 
  -1  -7  -2   65.67    2.28 
  -1  -7  -2   65.96    1.88 
  -1   7  -2   67.50    1.91 
  -1   7  -2   66.60    1.90 
   1   7   2   67.77    1.98 
  -1   7  -2   67.52    1.91 
   1   7   2   70.20    1.99 
  -3  -7  -2   28.61    0.85 
  -3  -7  -2   31.47    1.71 
   3  -7   2   27.38    1.10 
  -3  -7  -2   28.37    0.84 
   3   7   2   28.01    0.93 
  -3   7  -2   28.20    0.80 
  -3   7  -2   27.73    0.84 
  -3   7  -2   28.90    0.87 
   3   7   2   29.91    0.95 
  -3   7  -2   28.75    0.86 
   3   7   2   28.14    0.93 
  -5  -7  -2    0.64    0.30 
  -5  -7  -2    0.54    0.10 
   5  -7   2    0.75    0.21 
  -5  -7  -2    0.64    0.09 
   5   7   2    0.75    0.14 
  -5   7  -2    0.68    0.08 
   5   7   2    0.50    0.13 
  -5   7  -2    0.61    0.09 
  -5   7  -2    0.70    0.08 
  -5   7  -2    0.68    0.10 
   7  -7   2   43.93    1.47 
  -7  -7  -2   42.75    1.72 
  -7  -7  -2   44.97    1.31 
  -7  -7  -2   43.72    1.30 
  -7  -7  -2   42.99    1.37 
  -7   7  -2   44.06    1.30 
  -7   7  -2   43.89    1.39 
  -7   7  -2   45.70    1.33 
   7   7   2   44.32    1.28 
  -9  -7  -2   10.97    0.77 
  -9  -7  -2    9.99    0.41 
   9  -7   2   11.22    0.50 
   9  -7   2    9.90    0.41 
  -9  -7  -2   10.31    0.41 
  -9   7  -2   10.15    0.41 
   9   7   2   10.21    0.47 
  -9   7  -2   10.03    0.39 
   9   7   2   10.14    0.40 
   9   7   2   10.40    0.48 
  -9   7  -2   11.03    0.43 
 -11  -7  -2   41.08    1.66 
 -11  -7  -2   37.96    1.20 
  11  -7   2   38.68    1.19 
  11  -7   2   38.20    1.19 
 -11   7  -2   38.86    1.21 
  11   7   2   37.53    1.21 
 -11   7  -2   37.97    1.19 
  11   7   2   39.23    1.26 
 -11   7  -2   39.20    1.23 
  13  -7   2   43.58    1.39 
 -13  -7  -2   46.28    1.85 
 -13  -7  -2   46.27    1.39 
  13  -7   2   44.73    1.38 
 -13   7  -2   42.85    1.38 
  13   7   2   43.90    1.41 
 -13   7  -2   45.24    1.42 
  13   7   2   46.48    1.45 
 -15  -7  -2   24.16    1.26 
 -15  -7  -2   24.97    0.86 
  15  -7   2   25.43    0.87 
  15  -7   2   23.69    0.86 
  15   7   2   25.62    0.99 
 -15   7  -2   24.45    0.96 
 -15   7  -2   26.40    0.91 
 -15   7  -2   22.85    0.86 
  15   7   2   24.27    0.97 
 -14  -8   2   13.18    0.93 
  14  -8  -2   14.76    0.64 
  14   8  -2   12.85    0.55 
 -14   8   2   14.62    0.61 
 -14   8   2   12.21    0.54 
  14   8  -2   13.05    0.55 
  12  -8  -2    3.15    0.26 
  12  -8  -2    2.38    0.25 
 -12  -8   2    3.50    0.56 
 -12   8   2    2.51    0.23 
  12   8  -2    3.01    0.22 
  12   8  -2    2.67    0.24 
 -12   8   2    2.76    0.28 
 -10  -8   2    4.31    0.58 
  10  -8  -2    4.28    0.36 
 -10  -8   2    4.01    0.24 
 -10   8   2    4.04    0.25 
  10   8  -2    4.06    0.26 
 -10   8   2    4.23    0.46 
  10   8  -2    3.73    0.27 
   8  -8  -2    8.64    0.54 
  -8  -8   2    8.84    0.71 
  -8   8   2    8.28    0.37 
   8   8  -2    8.80    0.40 
  -8   8   2    8.38    0.41 
  -8   8   2    9.29    0.42 
   8   8  -2    8.70    0.33 
   8   8  -2    8.52    0.37 
  -6  -8   2    9.00    0.70 
   6  -8  -2    8.74    0.58 
   6   8  -2    8.64    0.38 
  -6   8   2    9.29    0.41 
   6   8  -2    8.62    0.38 
   6   8  -2    8.74    0.29 
   6   8  -2    9.19    0.36 
  -6   8   2    8.89    0.41 
  -6   8   2    8.54    0.38 
   6   8  -2    8.90    0.30 
   4  -8  -2    0.18    0.22 
  -4  -8   2    0.28    0.25 
  -4   8   2    0.37    0.11 
   4   8  -2    0.41    0.09 
   4   8  -2    0.38    0.10 
   4   8  -2    0.30    0.09 
   2  -8  -2    2.53    0.42 
  -2  -8   2    2.28    0.40 
   2   8  -2    1.90    0.15 
   2   8  -2    1.80    0.15 
   2   8  -2    2.00    0.16 
  -2   8   2    2.19    0.21 
  -2   8   2    1.96    0.19 
   0  -8   2   24.69    1.09 
   0  -8  -2   23.22    1.12 
   0   8  -2   23.96    0.74 
   0   8   2   24.93    0.83 
   0   8  -2   25.11    0.76 
   0   8   2   24.03    0.83 
   2  -8   2    6.79    0.58 
  -2  -8  -2    6.49    0.60 
   2   8   2    6.29    0.34 
   2   8   2    5.94    0.46 
  -2   8  -2    6.53    0.27 
  -2   8  -2    6.48    0.25 
   4  -8   2   19.07    0.86 
  -4  -8  -2   18.67    1.01 
  -4   8  -2   18.39    0.58 
  -4   8  -2   18.52    0.62 
   4   8   2   18.12    0.69 
  -4   8  -2   18.82    0.60 
   4   8   2   17.36    0.67 
   4   8   2   18.50    0.68 
  -6  -8  -2    7.35    0.67 
  -6  -8  -2    7.30    0.26 
   6  -8   2    7.25    0.49 
  -6  -8  -2    7.22    0.26 
  -6   8  -2    6.64    0.28 
  -6   8  -2    7.89    0.33 
   6   8   2    6.58    0.38 
   6   8   2    6.76    0.37 
   6   8   2    7.19    0.37 
  -6   8  -2    7.04    0.30 
   8  -8   2   66.67    2.07 
  -8  -8  -2   64.57    1.85 
  -8  -8  -2   65.90    2.42 
  -8  -8  -2   65.09    1.85 
   8   8   2   63.73    1.83 
  -8   8  -2   66.20    1.92 
   8   8   2   62.30    1.96 
  10  -8   2    0.03    0.14 
 -10  -8  -2    0.13    0.09 
 -10  -8  -2    0.01    0.09 
 -10  -8  -2    0.16    0.30 
  10   8   2    0.22    0.14 
 -10   8  -2    0.13    0.11 
 -10   8  -2    0.03    0.08 
 -12  -8  -2    0.32    0.36 
 -12  -8  -2    0.37    0.11 
 -12  -8  -2    0.28    0.11 
  12   8   2    0.43    0.16 
 -12   8  -2    0.40    0.11 
 -12   8  -2    0.17    0.14 
  12   8   2    0.53    0.11 
 -14  -8  -2   -0.13    0.10 
 -14  -8  -2    0.09    0.11 
 -14  -8  -2    0.25    0.35 
  14   8   2    0.48    0.12 
 -14   8  -2    0.24    0.15 
  14   8   2    0.24    0.15 
  11  -9  -2   14.57    0.68 
 -11  -9   2   15.29    1.01 
  11   9  -2   14.49    0.57 
 -11   9   2   15.00    0.63 
 -11   9   2   15.51    0.63 
 -11   9   2   14.49    0.62 
  -9  -9   2    1.10    0.41 
  -9   9   2    0.94    0.18 
  -9   9   2    1.06    0.19 
   9   9  -2    1.34    0.18 
  -9   9   2    1.21    0.16 
   9   9  -2    1.02    0.14 
   9   9  -2    1.02    0.09 
   7  -9  -2    0.50    0.25 
  -7  -9   2    0.64    0.36 
   7   9  -2    0.35    0.10 
  -7   9   2    0.38    0.14 
  -7   9   2    0.25    0.11 
   7   9  -2    0.36    0.11 
   7   9  -2    0.37    0.11 
  -5  -9   2   13.84    0.90 
   5  -9  -2   13.95    0.80 
   5   9  -2   14.43    0.50 
   5   9  -2   13.20    0.53 
  -5   9   2   14.01    0.56 
  -5   9   2   14.18    0.53 
   5   9  -2   13.89    0.57 
   3  -9  -2    1.07    0.32 
  -3  -9   2    1.08    0.35 
   3   9  -2    1.28    0.13 
  -3   9   2    1.18    0.15 
  -3   9   2    1.36    0.18 
   3   9  -2    1.04    0.12 
   1  -9  -2    6.42    0.62 
  -1  -9   2    7.36    0.62 
  -1   9   2    6.69    0.34 
   1   9  -2    7.03    0.29 
  -1   9   2    7.01    0.37 
   1   9  -2    6.80    0.28 
  -1  -9  -2   14.59    0.92 
   1  -9   2   14.99    0.84 
   1   9   2   15.05    0.58 
  -1   9  -2   14.00    0.49 
  -1   9  -2   14.36    0.47 
   1   9   2   13.83    0.57 
   3  -9   2    0.43    0.25 
  -3  -9  -2    0.50    0.33 
   3   9   2    0.19    0.13 
  -3   9  -2    0.30    0.07 
   3   9   2    0.33    0.13 
  -3   9  -2    0.39    0.09 
  -5  -9  -2   21.56    1.20 
   5  -9   2   22.63    1.00 
  -5   9  -2   21.34    0.69 
   5   9   2   22.12    0.80 
   5   9   2   22.29    0.89 
  -5   9  -2   22.53    0.75 
   7  -9   2   13.21    0.70 
  -7  -9  -2   13.49    0.95 
   7   9   2   12.37    0.58 
  -7   9  -2   12.85    0.46 
   7   9   2   13.96    0.58 
  -7   9  -2   13.61    0.52 
  -7   9  -2   13.04    0.48 
   9  -9   2    4.14    0.41 
  -9  -9  -2    4.00    0.63 
   9   9   2    4.48    0.34 
  -9   9  -2    4.06    0.28 
  -9   9  -2    3.66    0.22 
   9   9   2    5.11    0.34 
  -9   9  -2    3.79    0.24 
 -11  -9  -2    1.89    0.49 
  11   9   2    1.89    0.24 
 -11   9  -2    2.17    0.24 
   6 -10  -2    4.40    0.52 
  -6 -10   2    4.78    0.66 
   6  10  -2    4.03    0.24 
  -6  10   2    3.73    0.27 
   6  10  -2    3.90    0.25 
  -6  10   2    4.53    0.31 
   4 -10  -2   18.54    0.99 
  -4 -10   2   16.40    1.04 
   4  10  -2   17.03    0.58 
   4  10  -2   17.10    0.59 
  -4  10   2   16.70    0.63 
  -4  10   2   17.40    0.66 
   2 -10  -2   17.38    1.00 
  -2 -10   2   15.83    0.98 
  -2  10   2   17.03    0.63 
  -2  10   2   16.67    0.64 
   2  10  -2   16.56    0.56 
   2  10  -2   15.66    0.55 
   0 -10   2    9.68    0.75 
   0 -10  -2   10.26    0.82 
   0  10  -2   10.17    0.38 
   0  10   2    9.64    0.46 
   0  10   2    9.71    0.45 
   0  10  -2   10.38    0.36 
  -2 -10  -2   31.63    1.50 
   2 -10   2   31.99    1.38 
   2  10   2   31.09    1.05 
  -2  10  -2   31.34    0.92 
   2  10   2   29.87    1.04 
  -2  10  -2   30.50    0.94 
  -4 -10  -2    9.01    0.83 
   4 -10   2    9.54    0.68 
   4  10   2    9.04    0.45 
  -4  10  -2    8.95    0.35 
  -4  10  -2    8.43    0.32 
  -6 -10  -2   26.57    1.42 
   6 -10   2   29.12    1.18 
  -6  10  -2   25.59    0.81 
   6  10   2   25.70    1.14 
  -6  10  -2   25.97    0.83 
  24   0  -3    0.01    0.16 
 -24   0   3    0.11    0.17 
 -22   0   3   -0.12    0.15 
  22   0  -3    0.04    0.15 
  20   0  -3   -0.05    0.13 
 -20   0   3   -0.02    0.13 
  18   0  -3    0.14    0.13 
 -18   0   3    0.04    0.15 
 -18   0   3   -0.02    0.10 
  18   0  -3    0.10    0.11 
  18   0  -3    0.07    0.12 
  16   0  -3    0.05    0.09 
 -16   0   3   -0.01    0.11 
  16   0  -3   -0.02    0.10 
  16   0  -3   -0.07    0.11 
 -16   0   3    0.03    0.10 
 -14   0   3   -0.07    0.08 
  14   0  -3   -0.05    0.09 
  14   0  -3    0.02    0.08 
 -14   0   3    0.08    0.08 
  14   0  -3    0.18    0.09 
 -14   0   3    0.04    0.09 
  12   0  -3    0.19    0.09 
 -12   0   3    0.04    0.07 
  12   0  -3   -0.02    0.07 
 -12   0   3    0.25    0.09 
 -12   0   3   -0.04    0.06 
  12   0  -3   -0.02    0.08 
 -10   0   3    0.05    0.06 
 -10   0   3    0.03    0.06 
  10   0  -3    0.03    0.06 
 -10   0   3    0.01    0.06 
  10   0  -3    0.04    0.07 
  10   0  -3    0.03    0.06 
  10   0  -3    0.15    0.07 
   8   0  -3    0.05    0.05 
   8   0  -3    0.01    0.05 
  -8   0   3   -0.01    0.05 
  -8   0   3    0.03    0.05 
   8   0  -3    0.04    0.06 
   8   0  -3    0.12    0.05 
  -8   0   3    0.00    0.04 
  -6   0   3    0.01    0.04 
   6   0  -3    0.03    0.04 
   6   0  -3    0.04    0.04 
   6   0  -3    0.09    0.04 
  -6   0   3    0.07    0.04 
   4   0  -3    0.07    0.03 
   4   0  -3    0.03    0.04 
  -4   0   3    0.05    0.03 
  -4   0   3    0.03    0.03 
   4   0  -3    0.07    0.03 
   2   0  -3    0.11    0.03 
  -2   0   3    0.17    0.03 
   2   0  -3    0.04    0.02 
   0   0  -3    0.00    0.02 
   0   0   3   -0.02    0.02 
   0   0  -3   -0.01    0.03 
   0   0   3    0.06    0.03 
   2   0   3    0.02    0.03 
  -2   0  -3   -0.04    0.03 
  -2   0  -3    0.03    0.03 
   2   0   3   -0.01    0.03 
   2   0   3    0.04    0.04 
  -2   0  -3    0.04    0.03 
   4   0   3    0.01    0.04 
  -4   0  -3    0.01    0.04 
   4   0   3    0.02    0.04 
  -4   0  -3   -0.01    0.04 
   4   0   3   -0.01    0.04 
  -4   0  -3    0.01    0.05 
   6   0   3    0.04    0.06 
  -6   0  -3    0.01    0.05 
  -6   0  -3    0.02    0.05 
   6   0   3    0.04    0.05 
   6   0   3   -0.02    0.04 
  -6   0  -3    0.05    0.07 
  -8   0  -3    0.02    0.06 
   8   0   3   -0.05    0.05 
  -8   0  -3   -0.02    0.06 
   8   0   3   -0.04    0.06 
   8   0   3    0.05    0.06 
  -8   0  -3   -0.03    0.08 
 -10   0  -3   -0.03    0.07 
  10   0   3    0.02    0.07 
 -10   0  -3    0.01    0.08 
  10   0   3    0.00    0.09 
  12   0   3    0.00    0.08 
  12   0   3    0.08    0.10 
 -12   0  -3   -0.05    0.09 
  12   0   3   -0.02    0.08 
 -12   0  -3    0.12    0.11 
 -12   0  -3   -0.01    0.10 
 -14   0  -3    0.05    0.13 
 -14   0  -3    0.04    0.11 
 -14   0  -3    0.38    0.14 
  14   0   3   -0.02    0.10 
  14   0   3    0.04    0.10 
  14   0   3   -0.07    0.10 
 -16   0  -3    0.08    0.12 
  16   0   3   -0.01    0.11 
 -16   0  -3   -0.05    0.10 
 -16   0  -3    0.03    0.13 
  16   0   3    0.15    0.13 
 -16   0  -3   -0.10    0.14 
  16   0   3    0.07    0.13 
 -18   0  -3    0.04    0.15 
 -18   0  -3   -0.03    0.09 
  18   0   3    0.14    0.14 
 -18   0  -3    0.04    0.13 
 -18   0  -3    0.02    0.17 
 -20   0  -3   -0.17    0.16 
 -20   0  -3   -0.04    0.12 
  20   0   3   -0.09    0.14 
 -20   0  -3   -0.11    0.17 
 -22   0  -3    0.14    0.21 
  22   0   3    0.01    0.16 
 -22   0  -3   -0.02    0.18 
 -23  -1   3   19.06    0.78 
  23  -1  -3   18.44    0.77 
  23   1  -3   19.46    0.78 
 -23   1   3   20.13    0.82 
 -21  -1   3    6.63    0.41 
  21  -1  -3    7.49    0.42 
 -21   1   3    7.54    0.44 
  21   1  -3    6.90    0.40 
 -19  -1   3   11.31    0.47 
  19  -1  -3   10.33    0.49 
  19  -1  -3   10.23    0.48 
 -19  -1   3   10.06    0.48 
 -19   1   3   11.08    0.50 
  19   1  -3   10.70    0.48 
 -19   1   3   10.08    0.48 
  17  -1  -3   30.70    1.03 
 -17  -1   3   32.47    1.04 
 -17  -1   3   32.71    1.05 
  17  -1  -3   30.74    1.05 
  17  -1  -3   35.06    1.32 
  17   1  -3   31.68    1.03 
 -17   1   3   30.87    1.04 
  17   1  -3   31.12    1.10 
 -17   1   3   31.34    1.05 
  17   1  -3   29.75    1.05 
  15  -1  -3    9.38    0.40 
 -15  -1   3    9.26    0.42 
 -15  -1   3    8.36    0.39 
 -15  -1   3    9.18    0.40 
  15  -1  -3    9.26    0.40 
  15  -1  -3    8.43    0.42 
 -15   1   3    8.77    0.40 
 -15   1   3    8.44    0.38 
  15   1  -3    9.09    0.38 
  15   1  -3    8.91    0.40 
  15   1  -3    9.14    0.44 
  13  -1  -3  108.86    3.05 
 -13  -1   3  107.32    3.03 
  13  -1  -3  103.78    3.03 
 -13  -1   3  104.64    3.04 
  13  -1  -3  110.65    3.09 
 -13   1   3  107.77    3.04 
  13   1  -3  108.75    3.05 
 -13   1   3  100.38    3.02 
  13   1  -3  108.21    3.09 
  11  -1  -3  166.70    4.68 
   9  -1  -3   67.83    1.98 
   9  -1  -3   69.87    1.97 
   9  -1  -3   72.58    2.01 
  -9  -1   3   67.52    1.98 
  -9  -1   3   69.11    1.97 
   9   1  -3   70.21    2.01 
  -9   1   3   71.95    1.99 
   9   1  -3   68.48    1.98 
   9   1  -3   68.36    2.05 
  -7  -1   3  273.55    9.48 
   7  -1  -3  269.49    9.71 
  -7   1   3  261.43    9.78 
   7   1  -3  305.28    9.68 
  -5  -1   3  321.61   10.41 
   5  -1  -3  347.02   10.95 
   5   1  -3  322.92   10.42 
  -3  -1   3   18.12    0.57 
   3  -1  -3   17.11    0.51 
   3  -1  -3   16.74    0.52 
  -3  -1   3   15.91    0.48 
   3   1  -3   16.49    0.56 
  -3   1   3   16.93    0.51 
   3   1  -3   17.01    0.49 
   3   1  -3   16.46    0.49 
  -3   1   3   17.19    0.51 
   1  -1  -3  221.50    8.02 
  -1  -1   3  277.62    7.48 
   1   1  -3  266.66    7.47 
  -1   1   3  242.51    8.12 
   1  -1   3  118.78    3.98 
  -1  -1  -3  111.47    4.52 
   1   1   3  128.90    4.62 
  -1   1  -3  115.93    3.97 
   3  -1   3   11.02    0.33 
   3  -1   3   10.35    0.32 
  -3  -1  -3   10.65    0.36 
  -3  -1  -3   10.91    0.36 
   3  -1   3   10.53    0.35 
  -3  -1  -3   10.47    0.36 
  -3   1  -3    9.90    0.33 
  -3   1  -3   10.11    0.33 
   3   1   3   10.77    0.36 
   3   1   3   10.57    0.35 
  -3   1  -3   11.44    0.37 
   3   1   3   10.48    0.35 
   5  -1   3   26.88    0.79 
  -5  -1  -3   27.75    0.83 
  -5  -1  -3   26.14    0.82 
   5  -1   3   25.47    0.82 
  -5  -1  -3   28.88    0.82 
   5  -1   3   26.19    0.79 
  -5   1  -3   26.25    0.80 
   5   1   3   28.08    0.83 
   5   1   3   27.17    0.82 
   5   1   3   28.03    0.82 
  -5   1  -3   25.46    0.80 
  -5   1  -3   26.88    0.83 
  -7  -1  -3   65.89    1.95 
   7  -1   3   67.42    1.96 
  -7  -1  -3   67.50    1.97 
   7  -1   3   68.50    1.93 
  -7  -1  -3   69.64    1.96 
   7   1   3   67.85    1.97 
  -7   1  -3   69.97    1.94 
   7   1   3   66.94    1.95 
  -7   1  -3   65.26    1.94 
  -7   1  -3   69.10    1.98 
   7   1   3   68.77    1.95 
   9  -1   3   34.02    1.02 
  -9  -1  -3   31.92    1.04 
   9  -1   3   33.70    1.02 
   9  -1   3   33.38    1.06 
  -9  -1  -3   33.67    1.05 
  -9  -1  -3   34.90    1.08 
   9   1   3   34.00    1.04 
  -9   1  -3   34.51    1.04 
   9   1   3   32.75    1.06 
  -9   1  -3   34.39    1.04 
  -9   1  -3   34.38    1.08 
  11  -1   3  116.63    3.26 
 -11  -1  -3  110.26    3.23 
 -11  -1  -3  110.64    3.23 
 -11  -1  -3  116.07    3.27 
 -11   1  -3  116.58    3.27 
  11   1   3  110.47    3.25 
 -11   1  -3  113.90    3.22 
 -11   1  -3  114.99    3.22 
  11   1   3  108.26    3.22 
  13  -1   3  111.09    3.09 
  13  -1   3  109.97    3.10 
 -13  -1  -3  109.14    3.17 
 -13  -1  -3  108.68    3.12 
 -13  -1  -3  103.93    3.13 
  13  -1   3  106.96    3.15 
 -13   1  -3  111.41    3.17 
  13   1   3  103.94    3.11 
 -13   1  -3  114.13    3.13 
  13   1   3  106.83    3.10 
 -13   1  -3  104.47    3.11 
  13   1   3  107.73    3.15 
  15  -1   3   17.53    0.64 
  15  -1   3   17.59    0.65 
 -15  -1  -3   19.27    0.70 
 -15  -1  -3   17.88    0.72 
  15  -1   3   16.85    0.69 
 -15  -1  -3   18.02    0.68 
  15   1   3   17.79    0.65 
 -15   1  -3   17.12    0.67 
  15   1   3   16.47    0.69 
 -15   1  -3   17.26    0.67 
 -15   1  -3   17.05    0.71 
  15   1   3   17.57    0.68 
 -17  -1  -3   39.31    1.32 
 -17  -1  -3   39.57    1.36 
  17  -1   3   41.91    1.29 
 -17  -1  -3   40.43    1.34 
 -17  -1  -3   41.42    1.39 
  17   1   3   40.36    1.37 
 -17   1  -3   39.71    1.37 
 -17   1  -3   38.71    1.16 
 -17   1  -3   40.02    1.33 
 -17   1  -3   40.08    1.32 
  17   1   3   41.20    1.30 
 -19  -1  -3    7.28    0.44 
 -19  -1  -3    7.37    0.48 
 -19  -1  -3    6.48    0.41 
  19  -1   3    7.56    0.40 
  19   1   3    6.86    0.40 
 -19   1  -3    6.44    0.46 
 -19   1  -3    7.02    0.43 
 -21  -1  -3    2.37    0.44 
  21  -1   3    2.54    0.28 
 -21  -1  -3    2.45    0.47 
 -21  -1  -3    2.33    0.24 
  21   1   3    2.55    0.28 
 -22  -2   3   40.96    1.35 
 -22  -2   3   39.70    1.34 
  22  -2  -3   40.55    1.36 
  22   2  -3   41.03    1.35 
 -22   2   3   39.98    1.37 
 -20  -2   3   19.06    0.78 
  20  -2  -3   19.89    0.78 
 -20  -2   3   20.03    0.76 
  20   2  -3   20.51    0.76 
 -20   2   3   20.22    0.78 
  18  -2  -3  107.94    3.23 
 -18  -2   3  108.17    3.24 
 -18  -2   3  103.82    3.19 
  18  -2  -3  108.91    3.18 
  18  -2  -3  112.47    3.18 
 -18  -2   3  107.93    3.16 
  18   2  -3  112.81    3.28 
  18   2  -3  114.93    3.16 
 -18   2   3  111.05    3.26 
 -18   2   3  108.22    3.18 
  18   2  -3  104.13    3.23 
  16  -2  -3   46.39    1.43 
 -16  -2   3   45.41    1.50 
 -16  -2   3   45.61    1.41 
 -16  -2   3   46.63    1.44 
  16  -2  -3   46.38    1.42 
  16  -2  -3   46.61    1.47 
  16   2  -3   44.90    1.47 
  16   2  -3   45.07    1.44 
 -16   2   3   47.15    1.44 
 -16   2   3   43.73    1.41 
  16   2  -3   46.19    1.41 
 -14  -2   3   28.60    0.94 
  14  -2  -3   30.12    0.94 
 -14  -2   3   27.07    1.01 
  14  -2  -3   28.82    0.94 
 -14  -2   3   30.92    0.93 
  14  -2  -3   29.65    0.98 
  14   2  -3   28.06    0.94 
 -14   2   3   28.99    0.93 
  14   2  -3   29.55    0.99 
 -14   2   3   27.14    0.93 
  14   2  -3   29.29    0.92 
  12  -2  -3   36.50    1.14 
 -12  -2   3   36.02    1.20 
  12  -2  -3   37.02    1.11 
 -12  -2   3   35.99    1.11 
 -12  -2   3   35.45    1.09 
  12  -2  -3   36.39    1.11 
  12   2  -3   34.59    1.14 
  12   2  -3   35.72    1.11 
 -12   2   3   35.53    1.11 
  12   2  -3   36.51    1.09 
  10  -2  -3   44.66    1.31 
  10  -2  -3   44.57    1.29 
  10  -2  -3   42.63    1.22 
 -10  -2   3   42.98    1.39 
 -10   2   3   43.78    1.29 
  10   2  -3   42.62    1.32 
  10   2  -3   44.09    1.27 
 -10   2   3   41.98    1.28 
  10   2  -3   43.51    1.29 
   8   2  -3  114.06    3.18 
   8   2  -3  111.04    3.27 
   6  -2  -3  160.39    6.01 
  -6  -2   3  151.12    5.59 
   6  -2  -3  134.37    5.97 
   6   2  -3  148.10    5.64 
  -4  -2   3  513.79   15.51 
   4  -2  -3  552.73   16.37 
   4   2  -3  526.88   15.59 
  -2  -2   3    0.89    0.12 
  -2  -2   3    0.80    0.03 
   2  -2  -3    0.72    0.07 
   2  -2  -3    0.70    0.08 
   2   2  -3    0.75    0.12 
  -2   2   3    0.77    0.08 
  -2   2   3    0.64    0.07 
   2   2  -3    0.84    0.04 
   2  -2   3  118.24    3.93 
  -2  -2  -3  110.39    4.79 
   2   2   3  106.99    4.71 
  -2   2  -3  119.38    3.91 
  -4  -2  -3  293.49   10.05 
   4  -2   3  277.41    9.08 
  -4   2  -3  290.97    9.19 
   4   2   3  270.54    9.92 
  -6  -2  -3  378.63   13.08 
   6  -2   3  365.14   12.23 
   6   2   3  374.06   13.05 
  -6   2  -3  389.83   12.42 
   8  -2   3  170.48    4.72 
   8   2   3  166.51    4.72 
  10  -2   3   93.08    2.61 
  10  -2   3   91.82    2.66 
 -10  -2  -3   86.45    2.65 
 -10  -2  -3   93.39    2.66 
 -10  -2  -3   94.87    2.68 
  10  -2   3   95.07    2.61 
 -10   2  -3   94.78    2.68 
  10   2   3   89.26    2.66 
 -10   2  -3   94.12    2.64 
  10   2   3   89.03    2.64 
 -10   2  -3   91.73    2.63 
 -10   2  -3   92.09    2.61 
  10   2   3   90.65    2.65 
 -12  -2  -3   17.10    0.68 
  12  -2   3   18.10    0.67 
 -12  -2  -3   17.73    0.66 
  12  -2   3   18.22    0.62 
 -12  -2  -3   17.80    0.66 
  12   2   3   17.71    0.65 
  12   2   3   17.03    0.66 
 -12   2  -3   17.74    0.68 
 -12   2  -3   17.37    0.64 
 -12   2  -3   19.16    0.59 
 -12   2  -3   18.30    0.64 
  12   2   3   17.99    0.64 
  14  -2   3   15.68    0.62 
 -14  -2  -3   15.05    0.60 
  14  -2   3   15.23    0.56 
 -14  -2  -3   14.32    0.60 
 -14  -2  -3   14.12    0.62 
  14  -2   3   15.46    0.56 
  14   2   3   14.83    0.60 
 -14   2  -3   15.33    0.59 
 -14   2  -3   15.75    0.65 
  14   2   3   14.92    0.62 
  14   2   3   14.78    0.58 
 -14   2  -3   15.30    0.59 
 -16  -2  -3   19.68    0.86 
  16  -2   3   21.31    0.81 
 -16  -2  -3   20.86    0.78 
 -16  -2  -3   19.74    0.79 
  16  -2   3   20.11    0.73 
  16  -2   3   22.28    0.74 
 -16  -2  -3   21.05    0.83 
 -16   2  -3   20.29    0.77 
  16   2   3   20.50    0.81 
  16   2   3   20.85    0.76 
 -16   2  -3   20.21    0.81 
 -16   2  -3   21.04    0.78 
  16   2   3   20.81    0.79 
 -18  -2  -3   42.32    1.37 
 -18  -2  -3   39.85    1.44 
  18  -2   3   41.19    1.31 
 -18  -2  -3   42.62    1.43 
 -18   2  -3   39.35    1.34 
  18   2   3   39.37    1.32 
 -18   2  -3   40.43    1.41 
 -20  -2  -3   15.36    0.75 
 -20  -2  -3   16.03    0.71 
 -20  -2  -3   16.37    0.78 
 -20   2  -3   17.26    0.78 
 -20   2  -3   17.14    0.73 
  20   2   3   17.64    0.71 
 -23  -3   3    3.27    0.32 
  23  -3  -3    3.30    0.34 
  23   3  -3    3.23    0.32 
 -23   3   3    3.70    0.37 
  21  -3  -3    7.91    0.46 
 -21  -3   3    7.87    0.51 
 -21  -3   3    8.10    0.44 
  21   3  -3    8.34    0.44 
 -21   3   3    8.67    0.49 
  19  -3  -3   14.01    0.60 
  19  -3  -3   15.78    0.64 
 -19  -3   3   14.95    0.72 
 -19  -3   3   14.88    0.61 
 -19   3   3   15.75    0.63 
 -19   3   3   15.74    0.65 
  19   3  -3   15.28    0.61 
 -17  -3   3   17.66    0.70 
  17  -3  -3   18.26    0.68 
  17  -3  -3   18.33    0.81 
 -17  -3   3   18.51    0.67 
 -17  -3   3   17.79    0.80 
  17  -3  -3   19.36    0.71 
  17   3  -3   18.33    0.74 
 -17   3   3   17.63    0.70 
 -17   3   3   17.30    0.67 
  17   3  -3   18.44    0.67 
  17   3  -3   18.65    0.70 
 -15  -3   3    0.46    0.18 
  15  -3  -3    0.32    0.12 
  15  -3  -3    0.57    0.15 
 -15  -3   3    0.71    0.13 
  15  -3  -3    0.53    0.12 
 -15  -3   3    0.25    0.11 
  15   3  -3    0.57    0.12 
  15   3  -3    0.48    0.14 
  15   3  -3    0.53    0.14 
 -15   3   3    0.30    0.11 
 -15   3   3    0.48    0.14 
 -13  -3   3   54.42    1.67 
 -13  -3   3   56.65    1.83 
  13  -3  -3   56.32    1.68 
 -13  -3   3   58.22    1.65 
  13  -3  -3   56.03    1.70 
  13  -3  -3   56.00    1.67 
 -13   3   3   57.56    1.68 
  13   3  -3   55.73    1.71 
  13   3  -3   54.71    1.68 
  13   3  -3   55.85    1.65 
 -13   3   3   54.84    1.66 
 -11  -3   3    0.37    0.08 
  11  -3  -3    0.57    0.11 
  11  -3  -3    0.47    0.10 
  11  -3  -3    0.25    0.09 
 -11  -3   3    0.38    0.16 
 -11  -3   3    0.55    0.10 
  11   3  -3    0.37    0.09 
 -11   3   3    0.36    0.09 
  11   3  -3    0.44    0.12 
  11   3  -3    0.40    0.09 
  -9  -3   3    2.95    0.15 
   9  -3  -3    2.55    0.16 
  -9  -3   3    2.56    0.26 
   9  -3  -3    2.72    0.18 
  -9  -3   3    2.76    0.19 
   9  -3  -3    2.92    0.18 
   9   3  -3    2.81    0.16 
  -9   3   3    2.78    0.17 
   9   3  -3    2.60    0.16 
  -9   3   3    2.81    0.18 
   9   3  -3    2.57    0.18 
   7  -3  -3   40.47    1.13 
  -7  -3   3   37.92    1.11 
   7  -3  -3   39.42    1.15 
   7  -3  -3   37.30    1.12 
  -7  -3   3   40.17    1.08 
  -7  -3   3   37.93    1.27 
   7   3  -3   38.31    1.14 
   7   3  -3   38.69    1.12 
   7   3  -3   36.98    1.11 
  -7   3   3   39.29    1.14 
   7   3  -3   34.43    1.33 
  -7   3   3   36.94    1.12 
   5  -3  -3   16.36    0.49 
   5  -3  -3   16.68    0.53 
  -5  -3   3   16.36    0.64 
   5  -3  -3   15.25    0.50 
  -5  -3   3   16.02    0.48 
   5   3  -3   14.11    0.62 
   5   3  -3   16.28    0.48 
  -5   3   3   16.39    0.52 
  -5   3   3   15.52    0.51 
   5   3  -3   15.59    0.48 
  -3  -3   3    1.20    0.06 
   3  -3  -3    1.33    0.10 
   3  -3  -3    1.32    0.12 
  -3  -3   3    1.32    0.17 
  -3   3   3    1.70    0.11 
   3   3  -3    1.33    0.06 
  -3   3   3    1.31    0.11 
   3   3  -3    1.04    0.15 
   3   3  -3    1.27    0.06 
   1  -3  -3  129.72    5.09 
  -1   3   3   99.52    4.69 
  -1  -3  -3   15.53    0.49 
  -1  -3  -3   15.18    0.46 
   1  -3   3   14.53    0.55 
  -1  -3  -3   15.58    0.50 
   1   3   3   14.79    0.50 
   1   3   3   14.98    0.49 
  -1   3  -3   15.11    0.47 
  -1   3  -3   14.57    0.57 
  -1   3  -3   15.27    0.43 
   1   3   3   15.58    0.45 
  -3  -3  -3    1.05    0.11 
   3  -3   3    1.34    0.10 
  -3  -3  -3    1.43    0.11 
   3  -3   3    1.17    0.06 
   3  -3   3    1.22    0.14 
  -3  -3  -3    1.49    0.12 
   3   3   3    1.28    0.12 
  -3   3  -3    1.03    0.07 
  -3   3  -3    0.98    0.13 
   3   3   3    1.33    0.09 
  -3   3  -3    1.41    0.07 
  -3   3  -3    1.29    0.11 
  -5  -3  -3   21.39    0.68 
  -5  -3  -3   20.20    0.68 
  -5  -3  -3   21.25    0.67 
   5  -3   3   23.02    0.63 
   5  -3   3   20.04    0.66 
   5   3   3   21.09    0.68 
  -5   3  -3   20.69    0.67 
  -5   3  -3   21.52    0.64 
  -5   3  -3   20.16    0.71 
   5   3   3   21.31    0.69 
   5   3   3   20.83    0.66 
  -7  -3  -3    5.44    0.26 
  -7  -3  -3    4.85    0.25 
   7  -3   3    4.95    0.20 
   7  -3   3    4.66    0.24 
  -7  -3  -3    4.90    0.25 
   7  -3   3    4.82    0.17 
   7   3   3    5.54    0.26 
  -7   3  -3    5.05    0.22 
   7   3   3    4.63    0.24 
  -7   3  -3    4.65    0.25 
   7   3   3    4.47    0.24 
  -7   3  -3    4.67    0.25 
  -7   3  -3    5.06    0.21 
   9  -3   3    0.93    0.14 
   9  -3   3    0.86    0.10 
  -9  -3  -3    0.80    0.14 
  -9  -3  -3    0.73    0.13 
  -9  -3  -3    1.19    0.15 
   9  -3   3    0.71    0.08 
   9   3   3    1.01    0.14 
  -9   3  -3    0.71    0.10 
  -9   3  -3    0.76    0.11 
   9   3   3    1.12    0.14 
   9   3   3    0.92    0.14 
  -9   3  -3    1.11    0.15 
  -9   3  -3    0.92    0.11 
  11  -3   3    8.05    0.31 
 -11  -3  -3    7.60    0.39 
  11  -3   3    8.19    0.38 
 -11  -3  -3    8.17    0.39 
  11  -3   3    8.02    0.33 
 -11  -3  -3    7.60    0.37 
  11   3   3    7.84    0.37 
 -11   3  -3    8.02    0.35 
 -11   3  -3    8.61    0.35 
  11   3   3    7.90    0.38 
 -11   3  -3    7.85    0.39 
 -11   3  -3    7.91    0.34 
  11   3   3    7.63    0.37 
 -13  -3  -3    7.83    0.42 
  13  -3   3    7.68    0.40 
  13  -3   3    8.29    0.34 
 -13  -3  -3    7.90    0.40 
 -13  -3  -3    7.37    0.39 
  13  -3   3    7.65    0.38 
 -13   3  -3    7.73    0.42 
 -13   3  -3    7.79    0.36 
  13   3   3    8.68    0.44 
 -13   3  -3    7.75    0.38 
  13   3   3    8.36    0.39 
  13   3   3    7.09    0.39 
 -15  -3  -3    6.03    0.40 
  15  -3   3    5.31    0.29 
  15  -3   3    5.77    0.36 
 -15  -3  -3    4.91    0.35 
 -15  -3  -3    6.85    0.37 
  15  -3   3    5.94    0.32 
  15   3   3    5.91    0.36 
 -15   3  -3    5.82    0.33 
 -15   3  -3    6.18    0.39 
  15   3   3    4.96    0.35 
 -15   3  -3    6.26    0.35 
 -17  -3  -3   11.20    0.67 
  17  -3   3   11.99    0.48 
 -17  -3  -3   11.36    0.59 
 -17  -3  -3   11.93    0.56 
  17  -3   3   12.31    0.51 
 -17   3  -3   11.82    0.59 
 -17   3  -3   11.70    0.54 
  17   3   3   12.18    0.54 
 -17   3  -3   11.49    0.53 
  19  -3   3    0.13    0.10 
 -19  -3  -3    0.07    0.16 
 -19  -3  -3    0.20    0.21 
  19  -3   3    0.13    0.13 
 -19  -3  -3   -0.11    0.18 
 -19   3  -3    0.14    0.15 
 -19   3  -3   -0.02    0.12 
 -19   3  -3    0.06    0.18 
  19   3   3    0.10    0.16 
  21  -3   3    1.63    0.23 
 -21  -3  -3    1.18    0.24 
 -21  -3  -3    1.83    0.32 
 -21  -3  -3    2.01    0.34 
 -21   3  -3    2.00    0.29 
 -21   3  -3    1.69    0.31 
  21   3   3    1.52    0.26 
 -22  -4   3    0.52    0.24 
 -22  -4   3    0.41    0.16 
  22  -4  -3    0.43    0.18 
 -22   4   3    0.54    0.20 
  22   4  -3    0.66    0.19 
  20  -4  -3   24.06    1.03 
 -20  -4   3   23.40    1.03 
 -20  -4   3   21.13    0.82 
 -20   4   3   24.53    0.91 
  20   4  -3   23.72    0.86 
 -18  -4   3   16.48    0.89 
 -18  -4   3   16.66    0.61 
  18  -4  -3   15.20    0.66 
  18  -4  -3   16.19    0.66 
  18  -4  -3   15.74    0.63 
 -18   4   3   15.22    0.65 
  18   4  -3   15.81    0.63 
  16  -4  -3   42.92    1.31 
 -16  -4   3   42.29    1.28 
  16  -4  -3   39.69    1.34 
  16  -4  -3   43.51    1.34 
 -16  -4   3   40.88    1.34 
 -16  -4   3   40.80    1.51 
  16   4  -3   42.13    1.30 
  16   4  -3   40.58    1.34 
 -16   4   3   41.33    1.31 
  16   4  -3   40.20    1.36 
  14  -4  -3   10.24    0.46 
  14  -4  -3   11.19    0.47 
  14  -4  -3   10.58    0.44 
 -14  -4   3   10.84    0.42 
 -14  -4   3   10.96    0.62 
 -14  -4   3   10.72    0.46 
  14   4  -3   10.42    0.48 
  14   4  -3   11.31    0.44 
  14   4  -3    9.98    0.45 
 -14   4   3   10.58    0.44 
 -14   4   3   10.33    0.46 
 -12  -4   3   76.57    2.41 
  12  -4  -3   72.50    2.17 
 -12  -4   3   74.79    2.14 
  12  -4  -3   76.22    2.20 
  12  -4  -3   76.40    2.21 
 -12  -4   3   75.72    2.19 
 -12   4   3   76.62    2.20 
  12   4  -3   71.77    2.19 
  12   4  -3   74.97    2.16 
  12   4  -3   74.17    2.22 
 -10  -4   3   20.67    0.66 
  10  -4  -3   19.43    0.66 
  10  -4  -3   19.70    0.66 
  10  -4  -3   20.46    0.69 
  10  -4  -3   19.11    0.65 
 -10  -4   3   20.32    0.62 
 -10  -4   3   20.74    0.86 
  10   4  -3   19.83    0.67 
  10   4  -3   19.59    0.68 
 -10   4   3   19.45    0.67 
  10   4  -3   20.96    0.65 
 -10   4   3   19.69    0.66 
   8  -4  -3   20.20    0.66 
  -8  -4   3   19.87    0.81 
  -8  -4   3   19.59    0.57 
   8  -4  -3   20.42    0.63 
   8  -4  -3   19.50    0.62 
  -8   4   3   19.34    0.63 
   8   4  -3   18.46    0.64 
  -8   4   3   18.73    0.64 
   8   4  -3   18.05    0.60 
   8   4  -3   19.20    0.62 
   6  -4  -3   95.67    2.68 
   6  -4  -3   99.01    2.72 
  -6  -4   3   93.44    2.88 
  -6  -4   3   93.89    2.66 
   6  -4  -3   96.76    2.66 
   6   4  -3   94.50    2.67 
  -6   4   3   93.69    2.69 
  -6   4   3   96.55    2.70 
   4  -4  -3   66.20    1.88 
  -4  -4   3   69.11    1.88 
  -4  -4   3   65.69    2.10 
   4  -4  -3   70.38    1.93 
   4  -4  -3   67.32    1.96 
   4  -4  -3   66.34    1.92 
   4   4  -3   69.62    1.89 
   4   4  -3   67.15    1.89 
  -4   4   3   68.66    1.95 
   2   4  -3  109.12    3.23 
   0   4  -3  115.17    3.38 
  -2  -4  -3  110.05    2.95 
  -2  -4  -3  110.15    2.99 
  -2  -4  -3  110.10    3.00 
   2   4   3  103.49    2.99 
   2   4   3  110.12    2.94 
  -2   4  -3   94.24    3.10 
   4  -4   3   19.80    0.57 
  -4  -4  -3   19.97    0.64 
  -4  -4  -3   18.80    0.64 
   4  -4   3   19.31    0.60 
   4  -4   3   19.51    0.69 
  -4  -4  -3   19.26    0.61 
  -4   4  -3   19.31    0.57 
  -4   4  -3   18.43    0.71 
   4   4   3   19.23    0.64 
   4   4   3   19.79    0.60 
   4   4   3   18.77    0.68 
  -4   4  -3   19.51    0.58 
  -4   4  -3   18.95    0.62 
  -6  -4  -3   55.96    1.65 
   6  -4   3   56.08    1.64 
  -6  -4  -3   57.15    1.67 
   6  -4   3   60.15    1.70 
   6  -4   3   56.91    1.60 
  -6  -4  -3   56.58    1.68 
  -6   4  -3   53.66    1.72 
  -6   4  -3   55.09    1.62 
   6   4   3   57.28    1.68 
   6   4   3   55.83    1.64 
  -6   4  -3   57.66    1.62 
   6   4   3   57.14    1.68 
   8  -4   3    0.15    0.08 
  -8  -4  -3    0.24    0.10 
   8  -4   3    0.27    0.07 
  -8  -4  -3    0.24    0.10 
  -8  -4  -3    0.30    0.10 
   8   4   3    0.18    0.09 
  -8   4  -3    0.41    0.08 
   8   4   3    0.16    0.09 
  -8   4  -3    0.21    0.10 
  -8   4  -3    0.32    0.10 
  -8   4  -3    0.22    0.08 
   8   4   3    0.25    0.10 
 -10  -4  -3    8.36    0.39 
 -10  -4  -3    8.73    0.40 
  10  -4   3    8.80    0.35 
  10  -4   3    8.71    0.38 
 -10  -4  -3    8.42    0.40 
  10  -4   3    8.89    0.28 
  10   4   3    9.10    0.40 
 -10   4  -3    9.15    0.37 
 -10   4  -3    8.67    0.35 
  10   4   3    8.83    0.40 
 -10   4  -3    8.61    0.40 
  10   4   3    8.45    0.38 
  12  -4   3   36.65    1.19 
  12  -4   3   37.45    1.09 
  12  -4   3   37.51    1.15 
 -12  -4  -3   38.25    1.20 
 -12  -4  -3   36.11    1.21 
 -12   4  -3   36.71    1.17 
  12   4   3   36.16    1.19 
 -12   4  -3   38.68    1.23 
 -12   4  -3   36.67    1.15 
  12   4   3   36.94    1.20 
 -14  -4  -3    0.30    0.18 
  14  -4   3    0.17    0.10 
 -14  -4  -3    0.03    0.22 
 -14  -4  -3    0.19    0.14 
  14  -4   3    0.17    0.08 
  14  -4   3   -0.07    0.15 
 -14   4  -3    0.05    0.11 
  14   4   3    0.03    0.13 
 -14   4  -3    0.19    0.14 
 -14   4  -3    0.09    0.10 
 -16  -4  -3    2.47    0.27 
 -16  -4  -3    2.60    0.31 
  16  -4   3    2.32    0.24 
 -16  -4  -3    2.84    0.42 
 -16   4  -3    2.10    0.27 
 -16   4  -3    2.49    0.24 
  16   4   3    2.95    0.29 
 -16   4  -3    2.15    0.24 
 -18  -4  -3   13.21    0.79 
 -18  -4  -3   14.46    0.68 
  18  -4   3   13.97    0.58 
  18  -4   3   13.14    0.51 
 -18  -4  -3   13.35    0.62 
 -18   4  -3   14.07    0.67 
 -18   4  -3   12.76    0.59 
 -18   4  -3   14.38    0.62 
  18   4   3   13.90    0.61 
 -20  -4  -3    3.34    0.37 
 -20  -4  -3    4.53    0.49 
  20  -4   3    4.48    0.34 
  20  -4   3    3.84    0.27 
 -20   4  -3    3.13    0.43 
 -20   4  -3    4.15    0.40 
  20   4   3    3.90    0.36 
 -21  -5   3    0.75    0.28 
  21  -5  -3    0.66    0.20 
 -21  -5   3    0.51    0.14 
 -21   5   3    0.80    0.22 
  21   5  -3    1.06    0.21 
  19  -5  -3    4.01    0.35 
 -19  -5   3    3.67    0.42 
 -19  -5   3    3.88    0.48 
  19  -5  -3    4.18    0.28 
 -19   5   3    4.25    0.31 
  19   5  -3    4.11    0.32 
 -19   5   3    4.07    0.34 
 -17  -5   3   11.24    0.46 
  17  -5  -3   11.40    0.48 
 -17  -5   3   11.63    0.72 
  17  -5  -3   11.72    0.55 
 -17   5   3   11.46    0.50 
  17   5  -3   11.94    0.50 
 -17   5   3   11.81    0.54 
 -15  -5   3   50.32    1.62 
  15  -5  -3   54.51    1.65 
 -15  -5   3   54.10    1.55 
 -15  -5   3   53.46    1.88 
  15  -5  -3   51.40    1.58 
  15  -5  -3   51.46    1.62 
 -15   5   3   50.49    1.59 
  15   5  -3   51.16    1.63 
  15   5  -3   51.32    1.66 
  15   5  -3   54.10    1.59 
  13  -5  -3   33.28    1.05 
 -13  -5   3   33.44    1.30 
  13  -5  -3   31.19    1.02 
 -13  -5   3   31.59    1.05 
 -13  -5   3   33.15    0.98 
  13  -5  -3   32.02    1.07 
  13   5  -3   33.89    1.03 
 -13   5   3   34.03    1.07 
  13   5  -3   32.36    1.06 
  13   5  -3   30.98    1.07 
 -13   5   3   30.72    1.03 
  11  -5  -3  154.65    4.21 
 -11  -5   3  140.07    4.16 
  11  -5  -3  164.66    4.21 
  11  -5  -3  148.30    4.16 
 -11  -5   3  145.60    4.44 
 -11  -5   3  150.66    4.09 
  11  -5  -3  149.11    4.23 
 -11   5   3  146.23    4.18 
  11   5  -3  150.35    4.15 
  11   5  -3  140.60    4.19 
 -11   5   3  144.38    4.16 
  11   5  -3  140.85    4.17 
   9  -5  -3   80.25    2.24 
   9  -5  -3   75.79    2.33 
  -9  -5   3   75.79    2.51 
   9  -5  -3   80.43    2.30 
  -9  -5   3   78.97    2.16 
  -9  -5   3   78.32    2.25 
   9  -5  -3   80.26    2.25 
  -9   5   3   78.98    2.28 
   9   5  -3   75.68    2.26 
  -9   5   3   81.43    2.27 
   9   5  -3   77.52    2.28 
   9   5  -3   80.79    2.25 
   7  -5  -3   12.50    0.41 
   7  -5  -3   12.39    0.43 
  -7  -5   3   12.33    0.64 
  -7  -5   3   11.98    0.42 
   7  -5  -3   12.41    0.44 
   7  -5  -3   13.26    0.48 
   7   5  -3   12.48    0.42 
   7   5  -3   12.55    0.45 
  -7   5   3   11.92    0.46 
  -7   5   3   12.04    0.45 
   7   5  -3   12.16    0.43 
  -5  -5   3   81.20    2.24 
   5  -5  -3   78.55    2.32 
   5  -5  -3   83.33    2.22 
  -5  -5   3   80.31    2.53 
   5  -5  -3   80.67    2.28 
   5   5  -3   77.90    2.25 
  -5   5   3   81.58    2.31 
  -5   5   3   80.09    2.30 
   5   5  -3   80.62    2.26 
   3  -5  -3   77.42    2.26 
  -3  -5   3   77.67    2.48 
   3  -5  -3   82.29    2.27 
   3   5  -3   79.42    2.23 
  -3   5   3   81.71    2.30 
  -3   5   3   81.16    2.29 
   3   5  -3   79.63    2.23 
  -3   5   3   80.64    2.30 
   1  -5  -3  113.69    3.30 
  -1  -5   3  116.25    3.51 
   1  -5  -3  120.28    3.31 
  -1   5   3  119.84    3.34 
   1   5  -3  120.08    3.28 
   1   5  -3  119.25    3.26 
  -3  -5  -3  100.76    2.73 
  -3  -5  -3   93.15    2.73 
  -3  -5  -3   94.18    2.71 
  -3  -5  -3   95.19    2.67 
   3  -5   3   89.71    2.84 
  -3   5  -3   95.31    2.65 
   3   5   3   93.88    2.74 
  -3   5  -3   97.38    2.66 
   3   5   3   99.33    2.75 
   3   5   3   98.23    2.66 
  -3   5  -3   99.28    2.70 
  -5  -5  -3  108.93    3.07 
  -5  -5  -3  107.22    3.02 
   5  -5   3  106.10    3.13 
  -5  -5  -3  104.09    3.04 
  -5   5  -3  111.44    3.00 
   5   5   3  104.79    3.06 
   5   5   3  109.90    3.07 
  -5   5  -3  107.75    2.98 
  -5   5  -3  105.66    3.03 
   5   5   3  108.00    3.00 
  -7  -5  -3   53.32    1.69 
  -7  -5  -3   57.17    1.66 
   7  -5   3   56.85    1.65 
  -7  -5  -3   57.50    1.68 
   7  -5   3   59.54    1.72 
  -7   5  -3   55.72    1.62 
   7   5   3   55.94    1.70 
   7   5   3   55.09    1.65 
   7   5   3   55.60    1.70 
  -7   5  -3   57.28    1.67 
  -7   5  -3   57.27    1.64 
  -9  -5  -3   32.39    1.05 
   9  -5   3   32.91    1.02 
  -9  -5  -3   32.05    1.03 
  -9  -5  -3   30.55    1.02 
   9  -5   3   33.47    0.98 
  -9   5  -3   32.58    0.98 
   9   5   3   31.57    1.01 
  -9   5  -3   31.55    1.03 
  -9   5  -3   32.62    1.00 
   9   5   3   31.30    1.05 
   9   5   3   32.18    1.05 
  11  -5   3   86.45    2.52 
  11  -5   3   89.20    2.48 
 -11  -5  -3   86.11    2.52 
 -11  -5  -3   87.70    2.54 
 -11  -5  -3   83.69    2.55 
  11   5   3   83.59    2.53 
 -11   5  -3   90.62    2.51 
  11   5   3   84.21    2.52 
 -11   5  -3   87.17    2.54 
 -11   5  -3   86.67    2.48 
  11   5   3   84.05    2.55 
  13  -5   3   49.39    1.57 
  13  -5   3   51.14    1.53 
 -13  -5  -3   48.76    1.85 
 -13  -5  -3   49.72    1.57 
 -13  -5  -3   52.14    1.60 
 -13   5  -3   52.48    1.60 
  13   5   3   49.54    1.57 
 -13   5  -3   51.49    1.56 
 -13   5  -3   51.15    1.54 
  13   5   3   48.29    1.57 
 -15  -5  -3   55.53    2.05 
  15  -5   3   56.60    1.71 
 -15  -5  -3   58.06    1.75 
  15  -5   3   55.23    1.75 
 -15  -5  -3   55.59    1.78 
 -15   5  -3   55.69    1.73 
  15   5   3   53.44    1.75 
 -15   5  -3   56.19    1.78 
  15   5   3   58.27    1.76 
 -15   5  -3   54.79    1.71 
 -17  -5  -3   14.26    0.63 
  17  -5   3   14.43    0.46 
  17  -5   3   14.54    0.60 
 -17  -5  -3   14.26    0.87 
 -17   5  -3   14.79    0.63 
 -17   5  -3   15.15    0.68 
 -17   5  -3   13.92    0.60 
  17   5   3   14.84    0.64 
 -19  -5  -3   13.85    0.64 
  19  -5   3   14.10    0.61 
 -19  -5  -3   13.90    0.86 
 -19   5  -3   13.65    0.64 
  19   5   3   14.33    0.64 
 -19   5  -3   14.30    0.69 
  20  -6  -3   13.56    0.70 
  20  -6  -3   12.07    0.53 
 -20  -6   3   13.77    0.85 
 -20   6   3   13.31    0.64 
  20   6  -3   13.08    0.58 
  18  -6  -3   10.63    0.55 
 -18  -6   3   10.98    0.44 
  18  -6  -3   10.45    0.46 
 -18  -6   3   11.81    0.78 
  18  -6  -3   11.10    0.51 
  18   6  -3   11.64    0.51 
 -18   6   3   10.27    0.50 
 -18   6   3   12.01    0.57 
  16  -6  -3    8.77    0.40 
  16  -6  -3    9.20    0.47 
  16  -6  -3    9.05    0.43 
 -16  -6   3    9.46    0.69 
 -16  -6   3    8.91    0.36 
 -16   6   3    9.21    0.47 
 -16   6   3    8.38    0.42 
  16   6  -3    8.33    0.45 
  16   6  -3    9.88    0.44 
 -14  -6   3    5.64    0.32 
  14  -6  -3    6.99    0.33 
  14  -6  -3    6.96    0.34 
  14  -6  -3    7.09    0.39 
 -14  -6   3    6.60    0.58 
 -14   6   3    7.16    0.35 
 -14   6   3    7.54    0.39 
  14   6  -3    7.16    0.38 
  14   6  -3    6.78    0.38 
  14   6  -3    7.08    0.35 
  12  -6  -3   50.10    1.52 
 -12  -6   3   46.38    1.32 
 -12  -6   3   47.64    1.77 
  12  -6  -3   46.30    1.42 
  12  -6  -3   45.81    1.41 
 -12  -6   3   48.81    1.61 
  12  -6  -3   47.44    1.48 
  12   6  -3   44.07    1.46 
  12   6  -3   47.22    1.42 
  12   6  -3   45.21    1.46 
 -12   6   3   49.42    1.44 
 -12   6   3   47.23    1.47 
  10  -6  -3   35.18    1.12 
 -10  -6   3   32.86    1.36 
  10  -6  -3   36.62    1.05 
 -10  -6   3   33.43    1.05 
  10  -6  -3   34.36    1.03 
  10  -6  -3   34.15    1.04 
  10  -6  -3   33.80    1.14 
 -10   6   3   34.83    1.10 
  10   6  -3   34.48    1.08 
  10   6  -3   33.87    1.05 
 -10   6   3   33.27    1.07 
  10   6  -3   33.31    1.08 
  -8  -6   3   21.46    0.96 
   8  -6  -3   19.78    0.64 
   8  -6  -3   18.70    0.78 
   8  -6  -3   19.56    0.64 
   8  -6  -3   19.84    0.70 
  -8  -6   3   19.52    0.63 
   8  -6  -3   19.80    0.60 
  -8   6   3   20.25    0.69 
   8   6  -3   20.50    0.64 
  -8   6   3   19.48    0.67 
   8   6  -3   19.47    0.66 
   8   6  -3   19.45    0.66 
  -6  -6   3  130.28    4.08 
   6  -6  -3  134.37    3.76 
   6  -6  -3  143.59    3.79 
  -6  -6   3  137.97    3.74 
   6  -6  -3  125.39    3.96 
   6   6  -3  137.90    3.76 
  -6   6   3  135.64    3.81 
   6   6  -3  133.71    3.78 
   6   6  -3  134.63    3.78 
  -6   6   3  135.73    3.80 
   4  -6  -3    3.30    0.17 
   4  -6  -3    3.50    0.22 
  -4  -6   3    2.63    0.34 
  -4   6   3    3.24    0.21 
   4   6  -3    3.16    0.16 
   4   6  -3    3.32    0.17 
   4   6  -3    2.93    0.16 
  -4   6   3    3.56    0.22 
  -4   6   3    3.07    0.22 
   2  -6  -3   60.20    1.77 
  -2  -6   3   57.67    2.02 
   2  -6  -3   66.05    1.82 
  -2   6   3   64.78    1.83 
   2   6  -3   60.23    1.75 
   2   6  -3   62.86    1.75 
  -2   6   3   61.18    1.82 
   2   6  -3   61.53    1.74 
   2   6  -3   62.93    1.74 
   0  -6  -3   12.93    0.46 
   0  -6  -3   12.79    0.43 
   0  -6   3   11.72    0.62 
   0   6   3   12.87    0.49 
   0   6  -3   12.81    0.40 
   0   6  -3   12.70    0.39 
   0   6  -3   12.40    0.39 
   0   6  -3   12.52    0.40 
   0   6  -3   12.63    0.41 
   0   6   3   13.10    0.49 
  -2  -6  -3    0.49    0.10 
  -2  -6  -3    0.43    0.08 
   2  -6   3    0.56    0.19 
  -2   6  -3    0.52    0.06 
  -2   6  -3    0.54    0.08 
   2   6   3    0.52    0.12 
   2   6   3    0.38    0.11 
  -2   6  -3    0.55    0.06 
  -2   6  -3    0.56    0.07 
   2   6   3    0.62    0.12 
  -4  -6  -3   15.21    0.57 
  -4  -6  -3   16.16    0.54 
  -4  -6  -3   16.54    0.55 
   4  -6   3   15.47    0.68 
  -4   6  -3   16.06    0.51 
   4   6   3   16.64    0.59 
   4   6   3   16.40    0.48 
  -4   6  -3   15.12    0.49 
  -4   6  -3   15.75    0.53 
   4   6   3   15.75    0.58 
   6  -6   3   14.18    0.60 
  -6  -6  -3   14.26    0.52 
  -6  -6  -3   13.78    0.54 
  -6  -6  -3   14.32    0.51 
  -6   6  -3   13.85    0.46 
   6   6   3   14.30    0.55 
   6   6   3   13.66    0.47 
  -6   6  -3   14.78    0.48 
   6   6   3   13.93    0.55 
   8  -6   3    0.52    0.16 
   8  -6   3    0.46    0.14 
  -8  -6  -3    0.68    0.14 
   8  -6   3    0.44    0.08 
  -8  -6  -3    0.68    0.13 
  -8   6  -3    0.43    0.11 
  -8   6  -3    0.49    0.09 
  -8   6  -3    0.42    0.09 
   8   6   3    0.28    0.10 
   8   6   3    0.44    0.14 
   8   6   3    0.27    0.11 
 -10  -6  -3    0.81    0.15 
  10  -6   3    0.92    0.14 
  10  -6   3    0.76    0.11 
 -10  -6  -3    1.04    0.32 
 -10  -6  -3    0.60    0.14 
  10   6   3    0.73    0.16 
  10   6   3    0.94    0.14 
 -10   6  -3    0.86    0.13 
 -10   6  -3    0.80    0.15 
  10   6   3    0.87    0.17 
 -10   6  -3    0.65    0.11 
  12  -6   3   39.46    1.23 
 -12  -6  -3   36.08    1.56 
 -12  -6  -3   36.76    1.23 
  12  -6   3   39.70    1.20 
  12   6   3   37.75    1.23 
 -12   6  -3   38.31    1.20 
  12   6   3   38.61    1.27 
 -12   6  -3   41.48    1.24 
 -12   6  -3   40.14    1.26 
  14  -6   3    4.06    0.26 
 -14  -6  -3    3.65    0.30 
 -14  -6  -3    4.16    0.54 
  14  -6   3    4.03    0.28 
 -14   6  -3    4.07    0.32 
 -14   6  -3    4.25    0.47 
 -14   6  -3    4.17    0.27 
  14   6   3    4.30    0.33 
  14   6   3    4.50    0.30 
 -16  -6  -3   11.00    0.53 
  16  -6   3   10.89    0.49 
 -16  -6  -3   11.73    0.82 
 -16   6  -3   10.59    0.49 
 -16   6  -3   11.28    0.55 
  16   6   3   10.49    0.53 
 -16   6  -3   11.49    0.53 
 -17  -7   3    9.51    0.34 
  17  -7  -3   10.29    0.53 
  17  -7  -3    9.55    0.40 
 -17  -7   3   10.21    0.79 
  17  -7  -3   10.31    0.46 
 -17   7   3   10.58    0.53 
  17   7  -3    9.72    0.47 
  15  -7  -3    1.60    0.23 
  15  -7  -3    1.14    0.20 
  15  -7  -3    1.63    0.17 
 -15  -7   3    2.10    0.44 
  15  -7  -3    1.82    0.19 
 -15   7   3    1.46    0.22 
  15   7  -3    1.62    0.19 
 -15   7   3    1.59    0.20 
  15   7  -3    2.37    0.23 
  13  -7  -3    0.07    0.08 
  13  -7  -3    0.07    0.09 
 -13  -7   3   -0.09    0.24 
  13  -7  -3    0.12    0.10 
  13  -7  -3    0.11    0.09 
  13  -7  -3    0.01    0.11 
 -13   7   3    0.02    0.10 
 -13   7   3   -0.06    0.13 
  13   7  -3    0.09    0.12 
  13   7  -3    0.05    0.10 
  13   7  -3    0.11    0.11 
  11  -7  -3    1.10    0.11 
  11  -7  -3    1.13    0.20 
 -11  -7   3    0.86    0.31 
  11  -7  -3    1.22    0.14 
  11  -7  -3    0.97    0.12 
 -11  -7   3    1.12    0.13 
  11  -7  -3    1.10    0.18 
  11   7  -3    1.12    0.14 
 -11   7   3    1.07    0.15 
 -11   7   3    1.03    0.18 
  11   7  -3    1.26    0.17 
  11   7  -3    1.09    0.16 
   9  -7  -3    0.04    0.15 
  -9  -7   3    0.02    0.24 
   9  -7  -3   -0.01    0.09 
   9  -7  -3    0.05    0.11 
   9  -7  -3    0.01    0.04 
  -9  -7   3    0.12    0.07 
   9  -7  -3    0.11    0.07 
  -9   7   3   -0.05    0.11 
   9   7  -3    0.03    0.08 
   9   7  -3    0.01    0.08 
  -9   7   3    0.11    0.09 
   7  -7  -3   56.21    1.59 
   7  -7  -3   53.92    1.56 
  -7  -7   3   53.71    1.96 
   7  -7  -3   52.58    1.82 
   7   7  -3   54.33    1.60 
  -7   7   3   54.42    1.64 
   7   7  -3   55.05    1.58 
  -7   7   3   54.33    1.63 
  -7   7   3   55.87    1.66 
   7   7  -3   53.79    1.61 
   5  -7  -3   38.03    1.11 
   5  -7  -3   38.00    1.11 
  -5  -7   3   38.40    1.49 
   5  -7  -3   35.95    1.39 
  -5   7   3   38.30    1.18 
  -5   7   3   39.10    1.19 
  -5   7   3   37.59    1.19 
   5   7  -3   39.19    1.14 
   5   7  -3   37.86    1.12 
   5   7  -3   36.72    1.12 
   3  -7  -3    1.04    0.11 
  -3  -7   3    0.91    0.27 
   3  -7  -3    1.17    0.11 
   3  -7  -3    0.91    0.25 
   3   7  -3    1.16    0.12 
   3   7  -3    1.13    0.10 
   3   7  -3    0.99    0.10 
   3   7  -3    1.10    0.11 
   3   7  -3    0.99    0.10 
  -3   7   3    1.08    0.16 
  -3   7   3    1.24    0.15 
  -1  -7   3    4.58    0.44 
   1  -7  -3    5.00    0.22 
   1  -7  -3    4.85    0.21 
   1  -7  -3    4.62    0.46 
   1   7  -3    4.86    0.20 
  -1   7   3    5.06    0.28 
  -1   7   3    4.82    0.29 
   1   7  -3    4.91    0.21 
   1   7  -3    5.08    0.19 
   1   7  -3    4.89    0.19 
  -1  -7  -3    5.48    0.24 
  -1  -7  -3    5.43    0.28 
  -1  -7  -3    4.82    0.50 
   1  -7   3    5.40    0.45 
  -1   7  -3    5.40    0.20 
  -1   7  -3    5.17    0.22 
  -1   7  -3    5.29    0.21 
  -1   7  -3    5.32    0.20 
   1   7   3    5.41    0.31 
   1   7   3    6.09    0.31 
  -3  -7  -3    9.74    0.37 
  -3  -7  -3    8.82    0.65 
   3  -7   3    9.57    0.56 
  -3  -7  -3    9.29    0.36 
  -3   7  -3    9.86    0.32 
  -3   7  -3    9.67    0.34 
   3   7   3    9.97    0.42 
  -3   7  -3    9.71    0.33 
   3   7   3   10.28    0.44 
  -3   7  -3    9.71    0.35 
   3   7   3    9.70    0.44 
  -5  -7  -3    4.97    0.54 
   5  -7   3    4.66    0.39 
  -5  -7  -3    5.35    0.26 
  -5  -7  -3    5.12    0.26 
  -5   7  -3    5.62    0.23 
  -5   7  -3    5.40    0.34 
   5   7   3    4.79    0.36 
   5   7   3    5.00    0.30 
  -5   7  -3    5.26    0.21 
   5   7   3    5.12    0.32 
  -5   7  -3    5.31    0.24 
  -7  -7  -3   14.61    0.60 
   7  -7   3   16.44    0.69 
  -7  -7  -3   15.85    0.57 
  -7  -7  -3   16.24    0.57 
  -7  -7  -3   14.93    0.90 
   7   7   3   15.74    0.62 
  -7   7  -3   16.82    0.56 
  -7   7  -3   16.78    0.56 
   7   7   3   16.01    0.52 
  -7   7  -3   15.62    0.52 
   7   7   3   16.80    0.64 
  -9  -7  -3    0.82    0.14 
  -9  -7  -3    0.93    0.34 
  -9  -7  -3    0.63    0.13 
   9   7   3    0.86    0.18 
  -9   7  -3    0.93    0.14 
  -9   7  -3    0.82    0.13 
  -9   7  -3    0.75    0.11 
 -11  -7  -3    0.44    0.31 
  11  -7   3    0.66    0.14 
  11  -7   3    0.48    0.10 
 -11   7  -3    0.26    0.12 
 -11   7  -3    0.60    0.13 
  11   7   3    0.22    0.16 
  11   7   3    0.31    0.11 
 -11   7  -3    0.36    0.10 
 -13  -7  -3    0.32    0.34 
  13  -7   3    0.16    0.09 
  13  -7   3    0.36    0.13 
 -13  -7  -3    0.33    0.14 
  13   7   3    0.19    0.15 
 -13   7  -3    0.33    0.14 
 -13   7  -3    0.26    0.11 
  13   7   3    0.58    0.14 
 -15  -7  -3    0.41    0.16 
  15  -7   3    0.26    0.11 
 -15  -7  -3    0.25    0.34 
 -15   7  -3    0.40    0.12 
  15   7   3    0.40    0.18 
 -15   7  -3    0.30    0.15 
 -15   7  -3    0.37    0.15 
  16  -8  -3    5.86    0.40 
 -16  -8   3    7.04    0.72 
  16   8  -3    5.68    0.35 
 -16   8   3    5.95    0.42 
 -14  -8   3    8.93    0.77 
  14  -8  -3    8.54    0.33 
  14  -8  -3    8.79    0.46 
 -14   8   3    8.39    0.46 
 -14   8   3    7.95    0.41 
  14   8  -3    8.69    0.41 
 -12  -8   3   17.37    1.01 
  12  -8  -3   15.85    0.66 
  12  -8  -3   16.19    0.67 
 -12   8   3   16.84    0.67 
  12   8  -3   16.41    0.62 
  12   8  -3   17.02    0.61 
 -12   8   3   15.50    0.61 
 -10  -8   3   12.78    0.87 
  10  -8  -3   12.71    0.64 
 -10   8   3   12.75    0.51 
 -10   8   3   13.66    0.56 
  10   8  -3   11.71    0.52 
 -10   8   3   13.02    0.56 
  10   8  -3   12.40    0.48 
  10   8  -3   12.96    0.48 
   8  -8  -3   27.64    1.11 
  -8  -8   3   27.68    1.28 
  -8   8   3   27.40    0.93 
   8   8  -3   26.92    0.91 
   8   8  -3   26.29    0.85 
  -8   8   3   28.66    0.95 
  -8   8   3   27.42    0.90 
   8   8  -3   27.05    0.91 
   6  -8  -3   48.74    1.70 
  -6  -8   3   46.62    1.80 
   6   8  -3   45.86    1.40 
  -6   8   3   46.07    1.45 
   6   8  -3   45.52    1.36 
   6   8  -3   45.37    1.34 
   6   8  -3   46.27    1.38 
   6   8  -3   46.95    1.33 
  -6   8   3   45.71    1.42 
  -4  -8   3   62.32    2.27 
   4  -8  -3   73.13    2.83 
   4   8  -3   63.13    1.89 
   4   8  -3   65.10    1.85 
  -4   8   3   64.81    1.93 
   4   8  -3   63.96    1.81 
  -4   8   3   67.03    1.96 
   4   8  -3   64.66    1.87 
   4   8  -3   63.62    1.80 
  -2  -8   3    7.99    0.61 
   2  -8  -3    7.33    0.24 
   2  -8  -3    6.90    0.58 
   2   8  -3    7.72    0.28 
  -2   8   3    7.65    0.38 
   2   8  -3    7.50    0.31 
   2   8  -3    7.45    0.28 
  -2   8   3    7.39    0.36 
   0  -8  -3   39.44    1.13 
   0  -8  -3   39.04    1.13 
   0  -8   3   37.47    1.50 
   0  -8  -3   40.05    1.60 
   0   8   3   39.37    1.26 
   0   8  -3   40.21    1.14 
   0   8   3   41.18    1.27 
   0   8  -3   40.09    1.13 
   2  -8   3   40.25    1.49 
  -2  -8  -3   38.37    1.60 
  -2  -8  -3   39.95    1.14 
  -2  -8  -3   38.90    1.14 
  -2   8  -3   39.59    1.14 
  -2   8  -3   41.79    1.18 
   2   8   3   40.07    1.27 
   2   8   3   40.22    1.27 
  -2   8  -3   36.92    1.13 
  -4  -8  -3    5.68    0.25 
  -4  -8  -3    5.49    0.24 
  -4  -8  -3    4.54    0.57 
   4  -8   3    5.93    0.55 
  -4   8  -3    5.38    0.25 
  -4   8  -3    5.19    0.21 
  -4   8  -3    5.44    0.23 
   4   8   3    5.21    0.33 
   4   8   3    5.81    0.40 
   6  -8   3   74.10    2.39 
  -6  -8  -3   73.73    2.16 
  -6  -8  -3   77.85    2.16 
  -6  -8  -3   78.32    2.71 
  -6   8  -3   77.68    2.18 
   6   8   3   73.77    2.26 
  -6   8  -3   74.39    2.15 
   6   8   3   76.37    2.30 
  -6   8  -3   73.59    2.13 
  -6   8  -3   75.69    2.13 
  -8  -8  -3   30.90    0.98 
  -8  -8  -3   30.99    0.99 
  -8  -8  -3   30.18    1.45 
   8  -8   3   32.64    1.14 
   8   8   3   32.66    1.08 
  -8   8  -3   29.86    0.95 
   8   8   3   30.76    0.92 
  -8   8  -3   32.58    1.01 
 -10  -8  -3   43.35    1.33 
 -10  -8  -3   43.40    1.84 
 -10  -8  -3   42.23    1.32 
 -10   8  -3   43.44    1.32 
  10   8   3   43.11    1.30 
 -10   8  -3   44.20    1.36 
  10   8   3   44.30    1.42 
 -12  -8  -3   22.27    0.77 
 -12  -8  -3   23.24    1.26 
 -12  -8  -3   20.22    0.75 
 -12   8  -3   21.84    0.77 
 -12   8  -3   23.80    0.82 
 -12   8  -3   22.66    0.76 
  12   8   3   21.47    0.75 
  11  -9  -3    8.45    0.51 
 -11  -9   3    8.48    0.78 
  11   9  -3    7.42    0.33 
 -11   9   3    8.48    0.45 
  11   9  -3    7.99    0.37 
 -11   9   3    6.70    0.37 
 -11   9   3    8.36    0.45 
  -9  -9   3    0.31    0.34 
   9  -9  -3    0.06    0.20 
   9   9  -3    0.21    0.10 
   9   9  -3    0.15    0.10 
  -9   9   3    0.38    0.16 
  -9   9   3    0.13    0.11 
  -9   9   3    0.10    0.14 
   9   9  -3    0.41    0.08 
   7  -9  -3   38.49    1.48 
  -7  -9   3   38.59    1.65 
  -7   9   3   36.32    1.19 
   7   9  -3   34.33    1.37 
   7   9  -3   38.25    1.17 
  -7   9   3   39.83    1.25 
   7   9  -3   37.94    1.14 
  -5  -9   3    9.52    0.74 
   5  -9  -3    9.58    0.68 
  -5   9   3    8.72    0.44 
   5   9  -3    8.65    0.38 
   5   9  -3    9.18    0.35 
   5   9  -3    9.35    0.36 
  -5   9   3    8.89    0.41 
   3  -9  -3   15.22    0.89 
  -3  -9   3   16.09    0.93 
   3   9  -3   15.58    0.50 
   3   9  -3   15.22    0.50 
  -3   9   3   15.46    0.62 
  -3   9   3   15.02    0.59 
  -1  -9   3   19.23    1.01 
   1  -9  -3   19.26    1.04 
  -1   9   3   19.11    0.71 
  -1   9   3   19.05    0.72 
   1   9  -3   19.26    0.59 
   1   9  -3   19.53    0.59 
  -1  -9  -3   16.11    0.97 
   1  -9   3   15.65    0.87 
  -1   9  -3   15.24    0.49 
   1   9   3   16.50    0.64 
  -1   9  -3   15.74    0.48 
   1   9   3   15.52    0.62 
   3  -9   3   13.25    0.76 
  -3  -9  -3   13.37    0.92 
  -3   9  -3   13.02    0.42 
  -3   9  -3   12.86    0.43 
   3   9   3   13.36    0.57 
   3   9   3   13.10    0.56 
   5  -9   3    7.94    0.57 
  -5  -9  -3    7.83    0.76 
  -5   9  -3    7.66    0.28 
  -5   9  -3    7.39    0.29 
   5   9   3    7.55    0.42 
  -5   9  -3    7.57    0.34 
   5   9   3    7.09    0.42 
   7  -9   3   15.59    0.76 
  -7  -9  -3   15.53    1.02 
  -7  -9  -3   15.09    0.47 
  -7  -9  -3   15.51    0.48 
   7   9   3   15.86    0.65 
  -7   9  -3   15.08    0.52 
   7   9   3   14.77    0.65 
  -7   9  -3   14.61    0.50 
  -7   9  -3   14.54    0.56 
   9  -9   3    5.59    0.62 
  -9  -9  -3    4.86    0.67 
  -9  -9  -3    4.04    0.21 
  -9  -9  -3    4.23    0.21 
  -9   9  -3    4.36    0.22 
  -9   9  -3    4.85    0.29 
   9   9   3    4.70    0.35 
  -9   9  -3    4.06    0.24 
  -6 -10   3   14.54    0.96 
   6 -10  -3   13.51    0.83 
   6  10  -3   12.55    0.46 
  -6  10   3   13.54    0.58 
   6  10  -3   12.55    0.47 
   4 -10  -3    0.15    0.26 
  -4 -10   3   -0.03    0.31 
   4  10  -3    0.02    0.07 
   4  10  -3    0.11    0.07 
  -4  10   3    0.12    0.13 
  -4  10   3    0.03    0.11 
   2 -10  -3    0.42    0.34 
  -2 -10   3    0.44    0.32 
   2  10  -3    0.33    0.07 
  -2  10   3    0.27    0.13 
  -2  10   3    0.27    0.15 
   0 -10  -3    1.18    0.42 
   0 -10   3    1.03    0.35 
   0  10  -3    1.34    0.10 
   0  10   3    1.56    0.23 
   0  10   3    1.08    0.19 
  -2 -10  -3    0.10    0.33 
   2 -10   3    0.13    0.27 
   2  10   3    0.04    0.14 
   2  10   3    0.01    0.11 
  -2  10  -3    0.03    0.05 
   4 -10   3    0.23    0.26 
  -4 -10  -3    0.13    0.35 
   4  10   3    0.05    0.17 
  24   0  -4   26.43    1.00 
 -22   0   4   43.38    1.43 
  22   0  -4   43.56    1.43 
 -20   0   4    1.51    0.21 
  20   0  -4    1.45    0.20 
  18   0  -4   21.92    0.81 
  18   0  -4   23.06    0.80 
 -18   0   4   22.73    0.81 
  18   0  -4   22.01    0.85 
 -18   0   4   22.23    0.80 
 -16   0   4   13.62    0.53 
 -16   0   4   13.35    0.53 
  16   0  -4   13.61    0.58 
  16   0  -4   13.40    0.52 
  16   0  -4   13.56    0.54 
  14   0  -4  155.50    4.40 
  14   0  -4  155.24    4.36 
 -14   0   4  152.76    4.34 
 -10   0   4  937.68   29.63 
  10   0  -4 1000.00   29.63 
  -8   0   4   42.44    1.25 
  -8   0   4   44.19    1.26 
   8   0  -4   44.41    1.26 
   8   0  -4   41.58    1.30 
   8   0  -4   44.42    1.26 
   6   0  -4  137.90    5.57 
  -6   0   4  144.67    5.77 
   4   0  -4   17.27    0.52 
   4   0  -4   18.22    0.57 
  -4   0   4   16.16    0.51 
  -4   0   4   16.75    0.51 
   4   0  -4   16.53    0.51 
   2   0  -4  465.66   13.99 
   0   0  -4   16.54    0.52 
   0   0  -4   17.10    0.53 
   0   0   4   18.27    0.53 
   0   0   4   17.59    0.53 
   4   0   4   93.23    4.17 
  -4   0  -4   85.75    4.09 
   6   0   4   52.33    1.55 
   6   0   4   55.29    1.53 
   6   0   4   52.32    1.53 
  -6   0  -4   52.91    1.54 
  -6   0  -4   52.21    1.56 
  -6   0  -4   52.62    1.54 
   8   0   4  473.35   15.77 
  -8   0  -4  449.99   15.66 
 -10   0  -4   16.09    0.57 
  10   0   4   15.22    0.54 
 -10   0  -4   14.91    0.56 
 -10   0  -4   15.01    0.59 
  10   0   4   15.01    0.54 
  10   0   4   16.25    0.59 
 -12   0  -4   75.38    2.29 
  12   0   4   75.34    2.23 
  12   0   4   75.07    2.27 
 -12   0  -4   77.93    2.25 
 -12   0  -4   73.98    2.24 
  12   0   4   78.95    2.22 
  14   0   4   99.33    2.87 
 -14   0  -4   99.72    2.94 
  14   0   4   96.94    2.85 
 -14   0  -4   96.25    2.89 
 -14   0  -4  101.19    2.89 
 -16   0  -4   29.66    1.06 
 -16   0  -4   30.77    1.11 
 -16   0  -4   30.93    1.06 
  16   0   4   30.56    1.02 
  16   0   4   30.73    1.04 
  18   0   4   24.31    1.02 
 -18   0  -4   22.32    0.85 
 -18   0  -4   25.88    0.93 
 -18   0  -4   24.72    0.97 
 -20   0  -4   10.52    0.44 
 -20   0  -4   11.22    0.63 
 -20   0  -4   10.91    0.57 
  20   0   4   11.59    0.54 
  23  -1  -4    1.55    0.24 
 -23  -1   4    1.49    0.24 
 -23   1   4    1.92    0.28 
  23   1  -4    1.97    0.26 
 -21  -1   4   17.14    0.71 
  21  -1  -4   17.62    0.72 
  21   1  -4   19.10    0.72 
 -21   1   4   18.87    0.74 
  19  -1  -4   21.50    0.99 
 -19  -1   4   17.64    0.69 
  19  -1  -4   17.32    0.70 
 -19  -1   4   19.82    0.69 
 -19   1   4   16.37    0.68 
  19   1  -4   18.22    0.69 
 -19   1   4   17.34    0.70 
 -17  -1   4    0.31    0.20 
 -17  -1   4    0.49    0.14 
  17  -1  -4    0.33    0.16 
  17  -1  -4    0.32    0.13 
  17  -1  -4    0.41    0.14 
  17   1  -4    0.33    0.12 
  17   1  -4    0.26    0.12 
  17   1  -4    0.29    0.14 
 -17   1   4    0.26    0.12 
 -17   1   4    0.35    0.14 
 -15  -1   4   77.51    2.28 
  15  -1  -4   76.05    2.25 
  15  -1  -4   78.60    2.30 
 -15  -1   4   76.85    2.24 
 -15  -1   4   76.71    2.25 
  15  -1  -4   78.42    2.25 
  15   1  -4   77.56    2.23 
 -15   1   4   76.83    2.25 
 -15   1   4   75.65    2.24 
  15   1  -4   74.04    2.25 
  15   1  -4   75.09    2.29 
  13  -1  -4   46.07    1.36 
  13  -1  -4   45.06    1.39 
 -13  -1   4   44.19    1.34 
 -13  -1   4   46.32    1.41 
 -13  -1   4   45.34    1.35 
  13  -1  -4   44.25    1.36 
  13   1  -4   42.95    1.36 
  13   1  -4   43.93    1.34 
 -13   1   4   44.56    1.35 
 -13   1   4   45.07    1.36 
  13   1  -4   45.58    1.40 
 -11  -1   4   11.06    0.41 
 -11  -1   4   11.87    0.41 
  11  -1  -4   11.06    0.40 
  11  -1  -4   11.75    0.45 
  11  -1  -4   11.40    0.42 
  11  -1  -4   11.16    0.42 
 -11  -1   4   11.53    0.47 
  11   1  -4   10.58    0.44 
  11   1  -4   11.63    0.41 
  11   1  -4   10.42    0.45 
  11   1  -4   10.55    0.47 
 -11   1   4   11.97    0.43 
 -11   1   4   10.77    0.40 
  -9  -1   4   24.12    0.73 
  -9  -1   4   25.78    0.81 
  -9  -1   4   23.87    0.73 
   9  -1  -4   23.89    0.75 
   9  -1  -4   24.75    0.77 
   9  -1  -4   24.02    0.75 
   9   1  -4   23.53    0.73 
   9   1  -4   23.34    0.77 
   9   1  -4   22.93    0.81 
  -9   1   4   24.07    0.75 
   9   1  -4   22.96    0.74 
   7  -1  -4    5.85    0.25 
  -7  -1   4    6.89    0.31 
  -7  -1   4    6.17    0.23 
  -7  -1   4    6.31    0.24 
   7  -1  -4    6.66    0.26 
   7  -1  -4    6.67    0.26 
   7   1  -4    7.01    0.32 
  -7   1   4    6.51    0.25 
   7   1  -4    6.08    0.24 
   7   1  -4    6.25    0.24 
  -7   1   4    6.46    0.25 
   5  -1  -4  200.49    7.57 
   5  -1  -4  214.07    7.44 
  -5  -1   4  200.63    7.10 
   5   1  -4  205.94    7.07 
   3  -1  -4  280.36    9.22 
   3   1  -4  285.42    8.74 
  -3   1   4  269.56    9.14 
   3   1  -4  275.44    8.57 
  -1  -1   4  458.37   13.69 
   1  -1  -4  492.76   14.56 
  -1   1   4  462.95   14.46 
   3  -1   4  163.14    5.84 
  -3  -1  -4  157.16    6.31 
   3   1   4  160.91    6.36 
  -3   1  -4  167.08    5.92 
   5  -1   4   29.29    0.83 
  -5  -1  -4   27.37    0.87 
  -5  -1  -4   27.88    0.86 
   5  -1   4   27.91    0.83 
   5  -1   4   27.92    0.86 
  -5  -1  -4   28.39    0.86 
  -5   1  -4   28.93    0.84 
  -5   1  -4   26.87    0.87 
   5   1   4   27.99    0.86 
   5   1   4   27.91    0.86 
  -5   1  -4   27.76    0.84 
   5   1   4   28.31    0.85 
  -7  -1  -4    1.72    0.15 
  -7  -1  -4    1.91    0.15 
  -7  -1  -4    1.88    0.18 
   7  -1   4    1.89    0.16 
   7  -1   4    1.81    0.13 
   7  -1   4    1.78    0.13 
  -7   1  -4    1.78    0.14 
   7   1   4    1.92    0.15 
   7   1   4    1.45    0.14 
   7   1   4    1.78    0.16 
  -7   1  -4    1.89    0.17 
  -7   1  -4    1.93    0.23 
  -9  -1  -4    0.48    0.10 
   9  -1   4    0.46    0.09 
  -9  -1  -4    0.57    0.13 
   9  -1   4    0.84    0.14 
  -9  -1  -4    0.55    0.11 
   9  -1   4    0.38    0.09 
   9   1   4    0.74    0.12 
   9   1   4    0.57    0.11 
  -9   1  -4    0.60    0.13 
   9   1   4    0.54    0.11 
  -9   1  -4    0.66    0.11 
  -9   1  -4    0.46    0.10 
  11  -1   4   66.86    1.88 
 -11  -1  -4   60.95    1.85 
  11  -1   4   60.64    1.86 
 -11  -1  -4   61.36    1.88 
 -11  -1  -4   61.33    1.85 
  11  -1   4   62.49    1.81 
  11   1   4   59.28    1.86 
 -11   1  -4   61.95    1.84 
  11   1   4   61.45    1.84 
  11   1   4   62.29    1.83 
 -11   1  -4   63.82    1.84 
 -11   1  -4   59.24    1.87 
  13  -1   4    0.83    0.16 
 -13  -1  -4    0.39    0.15 
 -13  -1  -4    0.50    0.14 
 -13  -1  -4    0.61    0.14 
  13  -1   4    0.74    0.14 
  13  -1   4    0.71    0.13 
  13   1   4    0.65    0.14 
 -13   1  -4    0.54    0.14 
  13   1   4    0.62    0.14 
 -13   1  -4    0.43    0.16 
  13   1   4    0.64    0.16 
 -13   1  -4    0.49    0.13 
 -15  -1  -4   78.71    2.39 
  15  -1   4   81.07    2.35 
  15  -1   4   80.92    2.34 
 -15  -1  -4   79.15    2.42 
 -15  -1  -4   73.36    2.51 
  15  -1   4   80.06    2.42 
  15   1   4   79.06    2.38 
 -15   1  -4   80.17    2.38 
 -15   1  -4   80.98    2.38 
 -15   1  -4   79.16    2.51 
  15   1   4   81.50    2.36 
  15   1   4   79.99    2.41 
 -17  -1  -4   15.73    0.74 
 -17  -1  -4   16.54    0.74 
  17  -1   4   17.26    0.67 
 -17  -1  -4   16.92    0.70 
  17  -1   4   16.71    0.65 
 -17   1  -4   16.30    0.57 
 -17   1  -4   17.98    0.71 
  17   1   4   17.87    0.91 
 -17   1  -4   17.29    0.75 
 -17   1  -4   17.21    0.82 
 -19  -1  -4    4.51    0.42 
 -19  -1  -4    4.68    0.37 
 -19  -1  -4    4.24    0.35 
  19   1   4    4.13    0.35 
 -19   1  -4    4.11    0.36 
 -19   1  -4    4.12    0.41 
 -21  -1  -4    2.56    0.31 
 -21  -1  -4    2.91    0.38 
 -21  -1  -4    3.11    0.29 
  21  -1   4    3.19    0.31 
 -21   1  -4    3.61    0.40 
  21   1   4    3.52    0.34 
 -21   1  -4    3.52    0.36 
  24  -2  -4    1.92    0.28 
 -24   2   4    1.93    0.29 
 -22  -2   4    0.26    0.16 
 -22  -2   4    0.27    0.17 
  22  -2  -4    0.08    0.16 
  22   2  -4    0.28    0.15 
 -22   2   4    0.38    0.19 
  20  -2  -4   13.33    0.59 
 -20  -2   4   13.15    0.61 
 -20  -2   4   13.13    0.57 
 -20   2   4   13.71    0.60 
  20   2  -4   14.11    0.58 
  18  -2  -4    0.66    0.15 
 -18  -2   4    0.43    0.13 
  18  -2  -4    0.49    0.15 
 -18  -2   4    0.37    0.17 
 -18  -2   4    0.13    0.12 
  18  -2  -4    0.70    0.17 
 -18   2   4    0.60    0.16 
  18   2  -4    0.45    0.14 
  18   2  -4    0.33    0.13 
 -18   2   4    0.50    0.15 
  18   2  -4    0.46    0.16 
  16  -2  -4   50.34    1.58 
  16  -2  -4   49.30    1.53 
  16  -2  -4   50.37    1.54 
 -16  -2   4   50.47    1.61 
 -16  -2   4   51.40    1.51 
 -16  -2   4   48.61    1.53 
 -16   2   4   48.14    1.52 
  16   2  -4   48.72    1.51 
  16   2  -4   49.97    1.59 
 -16   2   4   50.31    1.54 
  16   2  -4   49.06    1.54 
 -14  -2   4    6.80    0.39 
  14  -2  -4    6.32    0.32 
  14  -2  -4    5.57    0.30 
 -14  -2   4    6.06    0.31 
  14  -2  -4    6.27    0.34 
 -14  -2   4    6.01    0.29 
  14   2  -4    6.12    0.31 
  14   2  -4    6.11    0.34 
 -14   2   4    6.17    0.30 
 -14   2   4    5.63    0.31 
 -12  -2   4    0.50    0.10 
  12  -2  -4    0.55    0.07 
  12  -2  -4    0.51    0.11 
  12  -2  -4    0.65    0.12 
 -12  -2   4    0.57    0.15 
 -12  -2   4    0.41    0.09 
 -12   2   4    0.38    0.09 
 -12   2   4    0.51    0.11 
  12   2  -4    0.40    0.12 
  12   2  -4    0.37    0.09 
  12   2  -4    0.34    0.09 
  10  -2  -4    1.15    0.10 
  10  -2  -4    1.57    0.15 
 -10  -2   4    1.33    0.19 
  10  -2  -4    1.16    0.13 
  10  -2  -4    1.17    0.13 
 -10   2   4    1.16    0.13 
  10   2  -4    1.39    0.12 
 -10   2   4    1.08    0.12 
  10   2  -4    1.26    0.13 
  10   2  -4    1.14    0.17 
  10   2  -4    0.90    0.13 
   8  -2  -4   85.98    2.46 
   8  -2  -4   88.77    2.47 
   8   2  -4   87.50    2.58 
   8   2  -4   85.34    2.44 
   6  -2  -4   44.25    1.29 
  -6  -2   4   45.71    1.40 
   6  -2  -4   45.53    1.31 
  -6  -2   4   42.61    1.26 
  -6  -2   4   45.43    1.25 
   6   2  -4   43.30    1.40 
  -6   2   4   46.64    1.30 
  -6   2   4   45.24    1.30 
   6   2  -4   42.60    1.27 
   4  -2  -4  223.19    8.05 
  -4  -2   4  222.74    7.13 
   4   2  -4  215.82    7.08 
  -4   2   4  222.47    7.93 
   2  -2  -4  176.11    6.76 
   2   2  -4  187.77    5.54 
  -2   2   4  166.30    6.68 
   2   2  -4  193.55    5.51 
   0  -2   4   21.86    0.62 
   0  -2  -4   21.51    0.66 
   0  -2   4   22.86    0.74 
   0  -2  -4   22.85    0.69 
   0  -2   4   23.05    0.62 
   0  -2  -4   23.01    0.69 
   0   2   4   21.17    0.69 
   0   2   4   23.00    0.69 
   0   2  -4   22.83    0.63 
   0   2  -4   21.12    0.75 
   0   2  -4   22.49    0.68 
  -2  -2  -4   20.02    0.59 
  -2  -2  -4   19.79    0.61 
  -2  -2  -4   18.01    0.60 
   2  -2   4   19.80    0.59 
  -2   2  -4   18.66    0.55 
   2   2   4   18.08    0.59 
  -2   2  -4   18.42    0.66 
   2   2   4   19.42    0.61 
  -2   2  -4   19.51    0.56 
  -2   2  -4   18.80    0.60 
   2   2   4   18.80    0.58 
   4  -2   4    0.41    0.08 
  -4  -2  -4    0.29    0.08 
   4  -2   4    0.32    0.05 
  -4  -2  -4    0.63    0.09 
  -4   2  -4    0.34    0.06 
  -4   2  -4    0.32    0.08 
   4   2   4    0.39    0.08 
   4   2   4    0.45    0.08 
   4   2   4    0.38    0.08 
  -4   2  -4    0.24    0.05 
  -4   2  -4    0.45    0.10 
   6  -2   4  100.44    2.71 
   6  -2   4   98.04    2.78 
  -6  -2  -4   97.94    2.79 
  -6  -2  -4   98.12    2.79 
   6   2   4   98.67    2.78 
   6   2   4   95.41    2.78 
  -6   2  -4   91.30    2.80 
  -6   2  -4  104.94    2.80 
  -6   2  -4   96.26    2.74 
  -8  -2  -4    0.23    0.11 
  -8  -2  -4    0.33    0.10 
   8  -2   4    0.14    0.07 
   8  -2   4    0.21    0.06 
  -8  -2  -4    0.24    0.09 
   8  -2   4    0.19    0.09 
   8   2   4    0.16    0.08 
   8   2   4    0.47    0.11 
  -8   2  -4    0.10    0.07 
  -8   2  -4    0.14    0.08 
  -8   2  -4    0.28    0.08 
  -8   2  -4    0.11    0.09 
   8   2   4    0.08    0.08 
  10  -2   4   34.45    1.02 
 -10  -2  -4   32.47    1.08 
  10  -2   4   34.08    1.03 
  10  -2   4   33.63    1.09 
 -10  -2  -4   35.54    1.11 
 -10  -2  -4   34.22    1.08 
  10   2   4   34.49    1.07 
 -10   2  -4   34.37    1.06 
  10   2   4   33.20    1.08 
 -10   2  -4   34.04    1.11 
 -10   2  -4   33.39    1.06 
 -10   2  -4   32.73    1.05 
  10   2   4   33.34    1.07 
  12  -2   4   21.64    0.79 
 -12  -2  -4   23.51    0.82 
 -12  -2  -4   21.80    0.77 
 -12  -2  -4   21.90    0.78 
  12  -2   4   21.86    0.72 
 -12   2  -4   21.47    0.75 
  12   2   4   21.70    0.76 
  12   2   4   21.32    0.77 
 -12   2  -4   21.52    0.81 
 -12   2  -4   21.77    0.72 
 -12   2  -4   21.31    0.75 
  12   2   4   21.85    0.78 
 -14  -2  -4    3.47    0.29 
  14  -2   4    3.56    0.29 
  14  -2   4    3.48    0.24 
  14  -2   4    3.74    0.24 
 -14  -2  -4    3.68    0.32 
 -14  -2  -4    3.46    0.28 
  14   2   4    3.23    0.27 
 -14   2  -4    3.38    0.27 
  14   2   4    3.31    0.27 
 -14   2  -4    3.46    0.26 
 -14   2  -4    3.46    0.33 
 -14   2  -4    3.22    0.19 
  14   2   4    3.57    0.27 
 -16  -2  -4    2.25    0.25 
 -16  -2  -4    1.86    0.26 
 -16  -2  -4    1.77    0.25 
  16  -2   4    2.10    0.21 
  16  -2   4    2.30    0.22 
 -16   2  -4    1.55    0.26 
 -16   2  -4    1.60    0.22 
  16   2   4    2.37    0.39 
 -16   2  -4    2.40    0.25 
  18  -2   4    0.25    0.14 
 -18  -2  -4    0.29    0.16 
 -18  -2  -4    0.47    0.20 
 -18  -2  -4    0.30    0.19 
 -18   2  -4    0.11    0.18 
 -18   2  -4    0.43    0.18 
 -18   2  -4    0.19    0.14 
  18   2   4    0.29    0.16 
  20  -2   4    1.42    0.21 
 -20  -2  -4    2.03    0.43 
 -20  -2  -4    1.63    0.28 
 -20   2  -4    1.50    0.25 
 -20   2  -4    1.97    0.43 
  20   2   4    1.60    0.23 
  23  -3  -4   27.25    1.08 
 -23  -3   4   33.63    1.25 
 -23  -3   4   28.21    1.04 
  23   3  -4   29.88    1.07 
 -23   3   4   29.59    1.10 
  21  -3  -4   22.16    0.87 
 -21  -3   4   23.36    0.83 
 -21  -3   4   21.89    0.93 
 -21   3   4   23.16    0.88 
  21   3  -4   21.96    0.83 
 -19  -3   4   10.07    0.57 
  19  -3  -4    9.90    0.49 
  19  -3  -4    9.82    0.49 
 -19   3   4   10.43    0.51 
  19   3  -4   10.82    0.48 
 -19   3   4    9.69    0.47 
 -17  -3   4  126.62    3.50 
  17  -3  -4  126.53    3.60 
  17  -3  -4  119.45    3.59 
 -17  -3   4  121.89    3.67 
 -17  -3   4  118.89    3.54 
  17  -3  -4  125.01    3.55 
  17   3  -4  120.18    3.54 
 -17   3   4  124.77    3.52 
  17   3  -4  118.46    3.50 
 -17   3   4  125.34    3.55 
  17   3  -4  119.02    3.58 
 -15  -3   4   64.14    2.03 
 -15  -3   4   62.30    1.84 
  15  -3  -4   64.16    1.91 
  15  -3  -4   64.33    1.89 
  15  -3  -4   61.73    1.87 
 -15  -3   4   59.16    1.87 
 -15   3   4   62.01    1.86 
  15   3  -4   63.62    1.89 
 -15   3   4   63.20    1.89 
  15   3  -4   64.35    1.86 
  15   3  -4   59.60    1.91 
  13  -3  -4    6.30    0.33 
 -13  -3   4    6.50    0.28 
 -13  -3   4    6.23    0.30 
  13  -3  -4    5.93    0.31 
 -13  -3   4    6.00    0.41 
  13  -3  -4    5.50    0.29 
  13   3  -4    6.30    0.33 
 -13   3   4    5.48    0.29 
 -13   3   4    5.92    0.31 
  13   3  -4    5.68    0.30 
  13   3  -4    6.21    0.29 
  11  -3  -4   92.85    2.58 
 -11  -3   4   87.44    2.55 
 -11  -3   4   89.35    2.71 
  11  -3  -4   90.69    2.57 
  11  -3  -4   90.12    2.55 
  11   3  -4   87.48    2.58 
  11   3  -4   88.19    2.55 
  11   3  -4   90.33    2.53 
 -11   3   4   87.46    2.55 
 -11   3   4   88.02    2.56 
  -9  -3   4   54.73    1.52 
   9  -3  -4   53.68    1.57 
  -9  -3   4   52.74    1.71 
   9  -3  -4   53.25    1.56 
  -9  -3   4   54.96    1.56 
   9   3  -4   55.12    1.59 
  -9   3   4   51.81    1.56 
   9   3  -4   48.82    1.71 
  -9   3   4   54.55    1.58 
   9   3  -4   56.23    1.54 
   9   3  -4   52.53    1.55 
   7  -3  -4   34.65    0.99 
  -7  -3   4   33.29    1.13 
   7  -3  -4   33.06    1.01 
   7  -3  -4   33.17    0.99 
  -7  -3   4   33.51    0.92 
  -7  -3   4   34.24    0.97 
  -7   3   4   33.28    1.00 
   7   3  -4   32.01    0.97 
   7   3  -4   29.11    1.12 
   7   3  -4   33.40    0.96 
  -7   3   4   33.29    1.00 
   5  -3  -4  133.63    5.63 
  -5  -3   4  109.70    4.36 
   5   3  -4  122.48    4.54 
   3  -3  -4  214.36    8.07 
   3   3  -4  218.15    6.42 
  -3   3   4  208.14    7.97 
   1  -3  -4   47.91    1.37 
   1  -3  -4   48.63    1.33 
   1  -3  -4   47.46    1.37 
  -1  -3   4   47.37    1.47 
  -1   3   4   47.06    1.38 
  -1   3   4   45.00    1.38 
   1   3  -4   46.99    1.49 
   1  -3   4   31.97    1.01 
  -1  -3  -4   31.83    0.90 
  -1  -3  -4   30.24    0.93 
  -1  -3  -4   30.88    0.94 
  -1   3  -4   30.66    0.92 
   1   3   4   31.62    0.99 
  -1   3  -4   31.24    0.86 
  -1   3  -4   27.99    1.01 
  -3  -3  -4   86.95    2.43 
  -3  -3  -4   80.29    2.45 
   3  -3   4   86.43    2.43 
  -3   3  -4   83.55    2.44 
   3   3   4   89.13    2.42 
   3   3   4   87.65    2.45 
  -3   3  -4   88.44    2.54 
  -5  -3  -4   21.23    0.69 
   5  -3   4   21.09    0.68 
   5  -3   4   21.14    0.62 
  -5  -3  -4   20.67    0.69 
  -5  -3  -4   21.10    0.71 
  -5   3  -4   22.07    0.64 
   5   3   4   21.57    0.67 
  -5   3  -4   20.19    0.74 
  -5   3  -4   18.46    0.72 
  -5   3  -4   21.78    0.67 
   5   3   4   21.75    0.70 
  -9  -3  -4   76.51    2.24 
  -9  -3  -4   75.80    2.22 
   9  -3   4   75.89    2.16 
  -9  -3  -4   73.15    2.22 
   9  -3   4   77.98    2.22 
   9  -3   4   75.81    2.12 
   9   3   4   78.08    2.22 
  -9   3  -4   79.14    2.19 
  -9   3  -4   73.78    2.22 
   9   3   4   74.19    2.21 
  -9   3  -4   76.95    2.18 
   9   3   4   73.51    2.22 
  -9   3  -4   73.74    2.23 
  11  -3   4    9.24    0.34 
  11  -3   4    9.67    0.37 
 -11  -3  -4    9.39    0.44 
 -11  -3  -4    8.93    0.42 
 -11  -3  -4    9.53    0.43 
  11  -3   4    9.69    0.43 
 -11   3  -4    9.47    0.40 
  11   3   4    8.10    0.41 
 -11   3  -4    9.02    0.39 
  11   3   4    9.29    0.42 
 -11   3  -4    9.04    0.38 
  11   3   4    9.14    0.42 
 -11   3  -4    9.96    0.45 
 -13  -3  -4   95.91    3.07 
 -13  -3  -4   94.20    2.85 
 -13  -3  -4   98.01    2.89 
  13  -3   4   97.14    2.87 
  13  -3   4  102.20    2.81 
  13  -3   4   98.80    2.77 
  13   3   4   95.26    2.87 
  13   3   4   99.79    2.85 
 -13   3  -4   97.29    2.76 
 -13   3  -4   93.95    2.83 
 -13   3  -4   98.37    2.83 
  13   3   4   97.80    2.87 
 -13   3  -4   98.49    2.90 
  15  -3   4    0.29    0.14 
 -15  -3  -4    0.25    0.17 
  15  -3   4    0.39    0.12 
  15  -3   4    0.37    0.11 
 -15  -3  -4    0.32    0.14 
 -15   3  -4    0.38    0.18 
 -15   3  -4    0.46    0.18 
  15   3   4    0.55    0.16 
 -15   3  -4    0.56    0.15 
  15   3   4    0.59    0.16 
 -17  -3  -4    3.83    0.38 
  17  -3   4    4.53    0.30 
 -17  -3  -4    3.89    0.34 
 -17  -3  -4    4.15    0.45 
  17  -3   4    4.39    0.27 
 -17   3  -4    4.11    0.33 
 -17   3  -4    4.02    0.31 
 -17   3  -4    4.42    0.38 
  17   3   4    4.26    0.34 
  19  -3   4   26.01    0.91 
 -19  -3  -4   26.84    1.03 
  19  -3   4   24.60    0.86 
 -19  -3  -4   26.41    0.98 
 -19  -3  -4   24.12    1.09 
 -19   3  -4   26.01    1.03 
  19   3   4   25.73    0.95 
 -19   3  -4   25.24    0.96 
 -19   3  -4   22.92    0.93 
 -22  -4   4   23.78    0.87 
 -22  -4   4   23.66    1.04 
  22  -4  -4   23.13    0.94 
 -22   4   4   24.70    0.95 
  22   4  -4   25.05    0.91 
 -20  -4   4   55.59    1.94 
  20  -4  -4   55.39    1.80 
 -20  -4   4   57.42    1.73 
  20   4  -4   57.41    1.75 
 -20   4   4   56.74    1.80 
  18  -4  -4   14.79    0.61 
  18  -4  -4   16.31    0.66 
 -18  -4   4   16.08    0.79 
  18  -4  -4   15.45    0.66 
 -18  -4   4   15.60    0.59 
 -18   4   4   15.69    0.65 
 -18   4   4   15.63    0.62 
  18   4  -4   14.87    0.60 
  16  -4  -4   78.48    2.37 
 -16  -4   4   82.57    2.33 
 -16  -4   4   77.49    2.39 
 -16  -4   4   80.61    2.59 
  16  -4  -4   83.05    2.41 
  16  -4  -4   81.65    2.42 
  16   4  -4   79.24    2.43 
 -16   4   4   79.95    2.37 
  16   4  -4   82.06    2.36 
 -16   4   4   80.72    2.44 
  16   4  -4   78.95    2.40 
 -14  -4   4    1.21    0.26 
  14  -4  -4    1.09    0.17 
 -14  -4   4    1.23    0.16 
 -14  -4   4    1.05    0.13 
  14  -4  -4    1.33    0.16 
  14  -4  -4    1.15    0.17 
  14   4  -4    1.07    0.16 
  14   4  -4    1.13    0.18 
  14   4  -4    0.98    0.14 
 -14   4   4    0.96    0.16 
 -14   4   4    1.09    0.15 
  12  -4  -4    0.56    0.09 
 -12  -4   4    1.03    0.25 
 -12  -4   4    0.51    0.11 
  12  -4  -4    0.55    0.13 
  12  -4  -4    0.51    0.11 
  12  -4  -4    0.56    0.13 
 -12   4   4    0.40    0.11 
  12   4  -4    0.68    0.11 
 -12   4   4    0.69    0.14 
  12   4  -4    0.77    0.12 
  12   4  -4    0.47    0.12 
 -10  -4   4   93.71    2.87 
  10  -4  -4   89.37    2.69 
 -10  -4   4   95.32    2.59 
 -10  -4   4   95.32    2.65 
  10  -4  -4   92.27    2.66 
  10  -4  -4   92.69    2.66 
 -10   4   4   96.95    2.68 
  10   4  -4   95.65    2.63 
  10   4  -4   90.59    2.68 
  10   4  -4   91.96    2.66 
 -10   4   4   91.23    2.66 
   8  -4  -4   54.47    1.59 
   8  -4  -4   52.29    1.55 
  -8  -4   4   52.82    1.53 
  -8  -4   4   54.23    1.76 
   8  -4  -4   55.19    1.55 
  -8   4   4   51.00    1.56 
  -8   4   4   54.29    1.57 
   8   4  -4   51.90    1.52 
   8   4  -4   52.05    1.57 
   8   4  -4   53.82    1.54 
   6  -4  -4  141.05    3.91 
   4   4  -4  199.90    5.74 
   2  -4  -4  200.29    8.09 
  -2   4   4  209.98    8.14 
   0  -4  -4  102.57    2.77 
   0  -4  -4  100.38    2.73 
   0  -4   4   94.76    2.89 
   0   4   4   99.66    2.80 
   0   4  -4   99.73    2.76 
   0   4  -4   92.76    2.92 
  -2  -4  -4   99.96    2.79 
  -2  -4  -4   99.40    2.83 
  -2  -4  -4   98.58    2.83 
  -2   4  -4  100.78    2.74 
   2   4   4   99.67    2.77 
  -2   4  -4  102.50    2.81 
  -2   4  -4   95.46    3.04 
   2   4   4  102.25    2.85 
  -4  -4  -4   78.77    2.26 
   4  -4   4   78.58    2.32 
  -4  -4  -4   75.04    2.26 
  -4  -4  -4   80.70    2.24 
   4  -4   4   80.48    2.17 
   4  -4   4   78.93    2.23 
  -4   4  -4   74.59    2.35 
   4   4   4   76.95    2.26 
  -4   4  -4   80.99    2.19 
  -4   4  -4   79.86    2.25 
  -4   4  -4   77.27    2.18 
   4   4   4   77.68    2.27 
   4   4   4   79.49    2.22 
  -6  -4  -4   84.02    2.41 
   6  -4   4   84.01    2.39 
  -6  -4  -4   80.24    2.42 
  -6  -4  -4   84.08    2.41 
   6   4   4   82.56    2.38 
  -6   4  -4   82.54    2.49 
   6   4   4   83.52    2.42 
  -6   4  -4   85.74    2.36 
  -6   4  -4   86.39    2.35 
  -6   4  -4   82.55    2.41 
   6   4   4   82.98    2.42 
   8  -4   4   31.02    0.92 
  -8  -4  -4   29.70    0.99 
  -8  -4  -4   30.47    0.99 
   8  -4   4   30.85    0.97 
  -8  -4  -4   31.05    0.99 
   8   4   4   31.23    0.97 
   8   4   4   31.79    1.00 
  -8   4  -4   31.18    1.00 
  -8   4  -4   29.20    1.01 
   8   4   4   28.33    0.98 
  -8   4  -4   32.50    0.95 
  -8   4  -4   30.34    0.93 
 -10  -4  -4    7.11    0.37 
  10  -4   4    7.40    0.30 
 -10  -4  -4    6.83    0.36 
 -10  -4  -4    7.64    0.37 
  10  -4   4    7.73    0.36 
  10   4   4    6.98    0.37 
  10   4   4    6.82    0.35 
 -10   4  -4    7.20    0.32 
 -10   4  -4    6.69    0.33 
 -10   4  -4    7.59    0.33 
  10   4   4    7.06    0.36 
 -10   4  -4    7.48    0.38 
 -12  -4  -4   24.42    0.87 
  12  -4   4   26.15    0.87 
 -12  -4  -4   24.60    0.88 
 -12  -4  -4   24.23    0.88 
  12  -4   4   25.31    0.73 
  12  -4   4   24.24    0.80 
  12   4   4   25.43    0.87 
 -12   4  -4   23.72    0.83 
  12   4   4   25.48    0.88 
  12   4   4   23.78    0.86 
 -12   4  -4   25.23    0.90 
 -12   4  -4   24.13    0.82 
 -14  -4  -4   24.00    0.87 
  14  -4   4   23.05    0.81 
 -14  -4  -4   24.69    0.91 
  14  -4   4   23.88    0.87 
  14  -4   4   23.77    0.74 
 -14   4  -4   23.47    0.84 
  14   4   4   24.59    0.87 
 -14   4  -4   24.80    0.92 
  14   4   4   24.27    0.88 
 -14   4  -4   25.34    0.86 
 -16  -4  -4   30.36    1.05 
 -16  -4  -4   28.39    1.26 
 -16  -4  -4   30.41    1.10 
  16  -4   4   29.67    0.99 
  16  -4   4   29.46    0.91 
  16   4   4   28.64    1.03 
 -16   4  -4   28.48    1.01 
 -16   4  -4   31.14    1.04 
 -16   4  -4   30.18    1.09 
  18  -4   4   11.03    0.55 
 -18  -4  -4   11.60    0.75 
 -18  -4  -4   11.65    0.58 
 -18  -4  -4   12.33    0.63 
  18  -4   4   12.50    0.53 
 -18   4  -4   10.91    0.53 
 -18   4  -4   12.89    0.64 
 -18   4  -4   11.50    0.56 
  18   4   4   11.37    0.56 
  21  -5  -4    6.42    0.44 
 -21  -5   4    6.48    0.36 
 -21  -5   4    6.82    0.58 
  21   5  -4    6.58    0.40 
 -21   5   4    5.94    0.43 
 -19  -5   4    2.48    0.23 
 -19  -5   4    2.32    0.39 
  19  -5  -4    2.44    0.24 
  19  -5  -4    2.11    0.29 
 -19   5   4    2.49    0.37 
 -19   5   4    2.53    0.30 
  19   5  -4    1.93    0.23 
 -17  -5   4    0.22    0.10 
  17  -5  -4    0.44    0.16 
 -17  -5   4    0.34    0.27 
  17  -5  -4    0.43    0.16 
  17  -5  -4    0.20    0.11 
 -17   5   4    0.32    0.15 
  17   5  -4    0.21    0.12 
 -17   5   4    0.25    0.13 
  15  -5  -4    8.04    0.41 
 -15  -5   4    6.26    0.35 
  15  -5  -4    6.05    0.35 
 -15  -5   4    6.73    0.55 
  15  -5  -4    6.73    0.34 
 -15  -5   4    6.77    0.29 
  15   5  -4    6.88    0.37 
 -15   5   4    6.59    0.35 
  15   5  -4    7.17    0.59 
  15   5  -4    7.18    0.35 
 -15   5   4    7.04    0.39 
  13  -5  -4    3.10    0.23 
  13  -5  -4    3.28    0.17 
 -13  -5   4    4.26    0.69 
  13  -5  -4    3.53    0.27 
 -13  -5   4    3.33    0.18 
 -13  -5   4    3.24    0.24 
  13  -5  -4    3.42    0.23 
  13   5  -4    3.33    0.26 
 -13   5   4    2.97    0.23 
 -13   5   4    3.46    0.27 
  13   5  -4    3.36    0.24 
  13   5  -4    3.61    0.23 
 -11  -5   4    5.31    0.46 
 -11  -5   4    5.07    0.26 
  11  -5  -4    5.04    0.29 
 -11  -5   4    5.09    0.17 
  11  -5  -4    5.16    0.27 
  11  -5  -4    4.93    0.27 
  11  -5  -4    5.15    0.31 
  11   5  -4    4.51    0.29 
  11   5  -4    4.71    0.27 
 -11   5   4    5.29    0.29 
  11   5  -4    5.62    0.26 
 -11   5   4    5.03    0.27 
  -9  -5   4    8.94    0.56 
   9  -5  -4    8.80    0.34 
   9  -5  -4    8.44    0.39 
   9  -5  -4    8.36    0.45 
  -9  -5   4    8.45    0.33 
  -9   5   4    8.28    0.36 
  -9   5   4    8.81    0.38 
   9   5  -4    8.87    0.33 
   9   5  -4    8.59    0.37 
   7  -5  -4   16.34    0.59 
  -7  -5   4   15.80    0.50 
   7  -5  -4   15.89    0.51 
  -7  -5   4   15.88    0.75 
   7  -5  -4   16.35    0.54 
   7   5  -4   15.75    0.50 
   7   5  -4   16.19    0.55 
   7   5  -4   15.51    0.52 
  -7   5   4   15.97    0.56 
  -7   5   4   16.17    0.57 
   5  -5  -4   24.15    0.70 
   5  -5  -4   24.32    0.76 
  -5  -5   4   22.68    0.95 
   5  -5  -4   24.07    0.75 
   5  -5  -4   23.22    0.79 
  -5   5   4   24.63    0.78 
   5   5  -4   24.12    0.72 
  -5   5   4   22.79    0.77 
   5   5  -4   23.91    0.70 
  -5   5   4   25.27    0.79 
   3  -5  -4    0.14    0.08 
   3  -5  -4    0.17    0.07 
  -3  -5   4    0.22    0.16 
   3   5  -4    0.21    0.04 
  -3   5   4    0.20    0.09 
   3   5  -4    0.22    0.04 
  -3   5   4    0.14    0.09 
  -1  -5   4    3.25    0.31 
   1  -5  -4    3.61    0.19 
   1  -5  -4    3.43    0.20 
   1  -5  -4    3.30    0.11 
   1   5  -4    3.35    0.11 
   1   5  -4    3.24    0.11 
  -1   5   4    3.48    0.22 
   1   5  -4    3.31    0.17 
  -1   5   4    3.70    0.22 
  -1  -5  -4  160.20    4.42 
  -1   5  -4  158.47    4.46 
   1   5   4  163.11    4.52 
  -3  -5  -4    0.30    0.07 
  -3  -5  -4    0.20    0.09 
   3  -5   4    0.49    0.15 
  -3  -5  -4    0.32    0.09 
  -3  -5  -4    0.45    0.10 
  -3   5  -4    0.31    0.04 
  -3   5  -4    0.22    0.08 
   3   5   4    0.21    0.09 
   3   5   4    0.24    0.11 
  -3   5  -4    0.32    0.13 
   5  -5   4    4.02    0.15 
  -5  -5  -4    4.32    0.25 
   5  -5   4    4.47    0.30 
  -5  -5  -4    4.03    0.21 
  -5  -5  -4    4.03    0.24 
  -5   5  -4    3.92    0.23 
   5   5   4    4.29    0.20 
  -5   5  -4    3.70    0.29 
   5   5   4    4.04    0.26 
  -5   5  -4    3.78    0.17 
   5   5   4    3.90    0.24 
  -5   5  -4    3.99    0.18 
  -7  -5  -4   29.22    0.95 
  -7  -5  -4   28.36    0.93 
   7  -5   4   29.01    0.85 
  -7  -5  -4   28.32    0.91 
   7  -5   4   27.81    0.90 
  -7   5  -4   29.37    0.88 
  -7   5  -4   29.27    0.87 
  -7   5  -4   28.12    0.93 
   7   5   4   30.91    0.96 
   7   5   4   28.73    0.90 
   7   5   4   27.83    0.94 
  -7   5  -4   26.44    1.00 
   9  -5   4   14.55    0.49 
   9  -5   4   14.11    0.54 
  -9  -5  -4   14.30    0.57 
  -9  -5  -4   15.15    0.57 
   9   5   4   14.87    0.59 
  -9   5  -4   14.46    0.50 
  -9   5  -4   14.94    0.57 
   9   5   4   14.20    0.54 
  -9   5  -4   14.58    0.52 
   9   5   4   14.59    0.58 
  11  -5   4   13.14    0.52 
 -11  -5  -4   13.75    0.55 
 -11  -5  -4   12.03    0.54 
 -11  -5  -4   13.11    0.55 
  11  -5   4   13.38    0.48 
  11   5   4   12.71    0.52 
 -11   5  -4   12.78    0.49 
 -11   5  -4   12.96    0.50 
  11   5   4   12.46    0.55 
 -11   5  -4   13.26    0.56 
  11   5   4   12.28    0.57 
 -13  -5  -4    5.96    0.38 
 -13  -5  -4    6.10    0.38 
  13  -5   4    5.37    0.42 
  13  -5   4    6.66    0.32 
 -13   5  -4    6.69    0.35 
  13   5   4    6.11    0.38 
 -13   5  -4    6.05    0.33 
 -13   5  -4    6.08    0.39 
 -15  -5  -4    6.79    0.44 
  15  -5   4    6.65    0.36 
 -15  -5  -4    7.25    0.42 
 -15  -5  -4    6.46    0.61 
 -15   5  -4    7.85    0.43 
 -15   5  -4    7.73    0.45 
 -15   5  -4    6.72    0.39 
  15   5   4    6.61    0.41 
 -17  -5  -4    2.58    0.29 
 -17  -5  -4    2.65    0.46 
  17  -5   4    3.35    0.28 
 -17  -5  -4    3.30    0.36 
  17   5   4    3.82    0.34 
 -17   5  -4    2.65    0.33 
 -17   5  -4    3.23    0.31 
 -17   5  -4    3.57    0.29 
 -20  -6   4    1.01    0.34 
  20  -6  -4    1.10    0.22 
 -20  -6   4    0.96    0.14 
 -20   6   4    0.94    0.23 
  20   6  -4    0.80    0.19 
 -18  -6   4    2.57    0.43 
  18  -6  -4    3.36    0.29 
 -18  -6   4    3.32    0.21 
  18  -6  -4    3.66    0.27 
  18  -6  -4    3.13    0.33 
 -18   6   4    3.09    0.28 
  18   6  -4    3.17    0.28 
 -18   6   4    2.72    0.29 
  16  -6  -4   10.12    0.51 
  16  -6  -4    9.49    0.43 
 -16  -6   4    9.94    0.70 
 -16  -6   4    9.57    0.40 
  16  -6  -4   10.36    0.46 
 -16   6   4   10.00    0.46 
  16   6  -4    9.73    0.44 
  16   6  -4   10.09    0.49 
 -16   6   4    9.06    0.48 
  14  -6  -4   30.10    1.04 
  14  -6  -4   29.69    0.98 
  14  -6  -4   30.08    0.97 
 -14  -6   4   29.46    1.28 
 -14  -6   4   28.74    0.84 
 -14  -6   4   30.24    0.99 
  14   6  -4   30.75    1.02 
 -14   6   4   29.42    0.99 
  14   6  -4   30.36    1.04 
  14   6  -4   30.92    0.97 
 -14   6   4   30.28    1.03 
  12  -6  -4   92.77    2.62 
  12  -6  -4   89.48    2.66 
 -12  -6   4   90.58    2.62 
  12  -6  -4   87.29    2.62 
 -12  -6   4   88.50    2.96 
  12  -6  -4   94.20    2.70 
  12   6  -4   92.45    2.61 
  12   6  -4   91.76    2.67 
 -12   6   4   90.73    2.64 
  12   6  -4   91.23    2.66 
 -12   6   4   92.66    2.68 
 -10  -6   4   24.10    0.77 
 -10  -6   4   24.80    1.09 
  10  -6  -4   25.34    0.80 
  10  -6  -4   23.82    0.89 
  10  -6  -4   24.68    0.76 
  10  -6  -4   23.57    0.78 
  10  -6  -4   23.72    0.84 
  10   6  -4   23.40    0.81 
  10   6  -4   24.79    0.77 
 -10   6   4   24.20    0.81 
  10   6  -4   24.51    0.81 
 -10   6   4   24.32    0.83 
   8  -6  -4   74.35    2.17 
   8  -6  -4   76.51    2.18 
  -8  -6   4   75.99    2.13 
  -8  -6   4   73.02    2.48 
   8  -6  -4   75.62    2.12 
   8   6  -4   76.13    2.14 
   8   6  -4   73.87    2.19 
  -8   6   4   74.87    2.20 
  -8   6   4   77.01    2.22 
   8   6  -4   76.71    2.18 
   6  -6  -4    8.55    0.34 
   6  -6  -4    8.23    0.35 
  -6  -6   4    8.69    0.57 
  -6   6   4    8.73    0.37 
   6   6  -4    8.44    0.32 
   6   6  -4    8.28    0.34 
  -6   6   4    8.58    0.37 
  -6   6   4    8.87    0.39 
   6   6  -4    8.65    0.30 
   4  -6  -4   40.97    1.23 
   4  -6  -4   41.21    1.22 
  -4  -6   4   40.78    1.49 
  -4   6   4   41.41    1.27 
   4   6  -4   40.78    1.19 
   4   6  -4   41.47    1.17 
  -4   6   4   41.25    1.28 
  -2  -6   4    0.26    0.18 
   2  -6  -4    0.46    0.10 
   2  -6  -4    0.29    0.08 
   2   6  -4    0.45    0.04 
   2   6  -4    0.44    0.06 
  -2   6   4    0.38    0.11 
   2   6  -4    0.42    0.08 
  -2   6   4    0.33    0.11 
   0  -6   4   14.84    0.70 
   0  -6  -4   14.16    0.52 
   0  -6  -4   15.35    0.51 
   0   6  -4   15.15    0.49 
   0   6  -4   15.44    0.42 
   0   6   4   14.26    0.55 
   0   6   4   14.21    0.55 
   0   6  -4   14.84    0.42 
   0   6  -4   14.77    0.44 
   0   6  -4   14.74    0.44 
   2  -6   4   48.46    1.62 
  -2  -6  -4   48.20    1.44 
  -2  -6  -4   48.30    1.45 
  -2   6  -4   52.51    1.37 
  -2   6  -4   47.37    1.35 
   2   6   4   48.03    1.50 
  -2   6  -4   48.23    1.42 
  -2   6  -4   47.83    1.37 
   2   6   4   48.54    1.49 
  -4  -6  -4   10.68    0.37 
   4  -6   4   10.89    0.54 
  -4  -6  -4   10.59    0.43 
  -4  -6  -4   11.03    0.42 
  -4  -6  -4   10.69    0.45 
  -4   6  -4   10.68    0.34 
  -4   6  -4   10.97    0.44 
  -4   6  -4   10.58    0.36 
   4   6   4   10.84    0.46 
   4   6   4   10.68    0.45 
  -6  -6  -4   41.13    1.25 
  -6  -6  -4   38.33    1.34 
  -6  -6  -4   41.88    1.27 
  -6  -6  -4   40.73    1.23 
   6  -6   4   43.02    1.36 
   6   6   4   41.12    1.30 
  -6   6  -4   40.29    1.19 
   6   6   4   40.93    1.30 
  -6   6  -4   41.03    1.21 
   6   6   4   40.76    1.21 
  -6   6  -4   41.21    1.26 
  -8  -6  -4   37.19    1.23 
  -8  -6  -4   37.00    1.20 
  -8  -6  -4   37.42    1.18 
   8  -6   4   38.84    1.10 
  -8   6  -4   38.45    1.20 
   8   6   4   36.53    1.23 
   8   6   4   40.95    1.21 
  -8   6  -4   37.26    1.15 
  -8   6  -4   37.43    1.13 
  10  -6   4   49.63    1.52 
 -10  -6  -4   49.56    1.55 
 -10  -6  -4   51.83    1.56 
  10   6   4   48.65    1.52 
  10   6   4   50.05    1.58 
 -10   6  -4   51.13    1.49 
 -10   6  -4   50.23    1.56 
 -10   6  -4   50.49    1.52 
 -12  -6  -4   11.89    0.80 
 -12  -6  -4   11.81    0.54 
  12  -6   4   11.59    0.50 
  12  -6   4   13.09    0.47 
 -12  -6  -4   12.17    0.53 
  12   6   4   10.94    0.50 
 -12   6  -4   12.57    0.51 
 -12   6  -4   11.86    0.54 
 -12   6  -4   12.08    0.48 
  12   6   4   12.68    0.56 
  14  -6   4   17.82    0.69 
  14  -6   4   17.84    0.64 
 -14  -6  -4   17.50    1.01 
 -14  -6  -4   16.83    0.69 
 -14   6  -4   17.56    0.65 
 -14   6  -4   18.29    0.69 
 -14   6  -4   18.12    0.73 
  14   6   4   15.85    0.67 
 -16  -6  -4    1.59    0.42 
 -16  -6  -4    2.12    0.25 
  16  -6   4    1.44    0.19 
 -16   6  -4    1.48    0.24 
 -16   6  -4    2.15    0.23 
 -16   6  -4    1.28    0.22 
  17  -7  -4   19.62    0.70 
  17  -7  -4   19.04    0.78 
  17  -7  -4   17.75    0.66 
 -17  -7   4   18.65    1.04 
 -17   7   4   17.40    0.71 
  17   7  -4   18.41    0.70 
 -17   7   4   19.12    0.78 
  15  -7  -4   34.89    1.06 
 -15  -7   4   33.03    1.45 
  15  -7  -4   32.97    1.15 
  15  -7  -4   32.15    1.05 
  15  -7  -4   31.50    1.04 
 -15   7   4   32.12    1.09 
 -15   7   4   32.16    1.13 
  15   7  -4   34.45    1.07 
  15   7  -4   32.29    1.12 
 -13  -7   4   19.93    1.04 
  13  -7  -4   19.03    0.66 
  13  -7  -4   19.30    0.76 
  13  -7  -4   19.37    0.67 
  13  -7  -4   19.51    0.70 
  13  -7  -4   19.62    0.65 
 -13   7   4   18.96    0.70 
  13   7  -4   18.84    0.73 
 -13   7   4   19.81    0.75 
  13   7  -4   18.76    0.72 
  13   7  -4   19.84    0.68 
  11  -7  -4   39.61    1.25 
 -11  -7   4   35.46    1.49 
  11  -7  -4   36.26    1.21 
  11  -7  -4   37.62    1.13 
  11  -7  -4   35.65    1.07 
  11  -7  -4   34.85    1.24 
 -11  -7   4   35.08    1.12 
  11   7  -4   35.22    1.16 
  11   7  -4   36.06    1.17 
 -11   7   4   34.69    1.15 
 -11   7   4   40.61    1.41 
   9  -7  -4   39.10    1.18 
  -9  -7   4   39.16    1.15 
   9  -7  -4   38.55    1.38 
   9  -7  -4   39.57    1.27 
  -9  -7   4   37.22    1.53 
   9  -7  -4   40.39    1.19 
   9   7  -4   39.20    1.21 
   9   7  -4   39.59    1.17 
   9   7  -4   37.62    1.21 
  -9   7   4   39.97    1.23 
  -9   7   4   38.90    1.25 
  -7  -7   4    5.65    0.53 
   7  -7  -4    5.67    0.27 
   7  -7  -4    4.96    0.25 
   7  -7  -4    5.18    0.44 
  -7   7   4    5.50    0.32 
   7   7  -4    5.31    0.26 
   7   7  -4    5.13    0.26 
   7   7  -4    5.21    0.23 
  -7   7   4    5.27    0.32 
  -7   7   4    5.67    0.30 
   5  -7  -4  118.60    3.32 
  -5  -7   4  115.17    3.68 
   5  -7  -4  116.38    3.31 
   5   7  -4  120.62    3.30 
   5   7  -4  118.18    3.28 
   5   7  -4  118.63    3.31 
  -5   7   4  118.44    3.40 
  -5   7   4  119.23    3.38 
   5   7  -4  117.52    3.32 
   3  -7  -4   47.52    1.41 
   3  -7  -4   47.19    1.40 
  -3  -7   4   52.95    2.22 
   3   7  -4   48.25    1.38 
  -3   7   4   45.57    1.47 
  -3   7   4   47.65    1.46 
   3   7  -4   48.77    1.35 
   3   7  -4   47.14    1.34 
   3   7  -4   45.97    1.38 
   1  -7  -4   13.09    0.47 
  -1  -7   4   13.11    0.71 
   1  -7  -4   13.24    0.48 
   1   7  -4   13.33    0.39 
  -1   7   4   13.18    0.53 
   1   7  -4   13.32    0.39 
  -1   7   4   13.82    0.54 
   1   7  -4   13.66    0.44 
   1   7  -4   12.78    0.42 
   1  -7   4  127.14    3.86 
  -1  -7  -4  130.86    3.59 
  -1  -7  -4  126.38    3.60 
   1   7   4  131.63    3.67 
   1   7   4  126.99    3.67 
  -1   7  -4  128.04    3.56 
  -1   7  -4  125.24    3.50 
  -1   7  -4  126.53    3.54 
  -1   7  -4  126.88    3.50 
  -3  -7  -4   14.08    0.52 
   3  -7   4   14.30    0.69 
  -3  -7  -4   14.95    0.54 
  -3   7  -4   14.05    0.43 
   3   7   4   14.46    0.57 
  -3   7  -4   14.09    0.48 
  -3   7  -4   14.26    0.46 
  -3   7  -4   13.81    0.42 
   3   7   4   13.06    0.57 
   5  -7   4   15.48    0.72 
  -5  -7  -4   16.04    0.58 
  -5  -7  -4   17.05    0.60 
   5   7   4   15.92    0.63 
   5   7   4   16.55    0.65 
  -5   7  -4   17.13    0.55 
   5   7   4   17.26    0.67 
  -5   7  -4   16.52    0.52 
  -5   7  -4   16.63    0.58 
  -5   7  -4   16.31    0.51 
  -7  -7  -4   10.95    0.46 
   7  -7   4   12.13    0.56 
  -7  -7  -4   11.05    0.45 
  -7   7  -4   11.86    0.43 
   7   7   4   10.60    0.39 
   7   7   4   11.53    0.52 
   7   7   4   12.02    0.61 
  -7   7  -4   11.55    0.45 
  -7   7  -4    9.98    0.38 
  -9  -7  -4   60.51    1.79 
  -9  -7  -4   60.03    1.80 
  -9  -7  -4   56.29    2.20 
  -9   7  -4   62.06    1.77 
   9   7   4   56.62    1.74 
  -9   7  -4   59.31    1.73 
   9   7   4   59.50    1.84 
  -9   7  -4   60.87    1.79 
 -11  -7  -4   10.04    0.58 
  11  -7   4   11.59    0.41 
 -11  -7  -4   10.98    0.84 
  11   7   4   11.07    0.46 
 -11   7  -4   11.01    0.44 
 -11   7  -4   11.26    0.50 
 -11   7  -4   12.18    0.49 
  11   7   4   12.19    0.55 
  13  -7   4   27.00    0.99 
  13  -7   4   24.68    0.92 
 -13  -7  -4   27.36    0.95 
 -13  -7  -4   27.89    1.36 
  13   7   4   25.87    0.92 
 -13   7  -4   26.10    0.90 
 -13   7  -4   28.96    0.96 
 -13   7  -4   28.88    0.97 
  13   7   4   26.97    0.99 
 -15  -7  -4   28.92    1.43 
 -15  -7  -4   26.68    1.01 
  15   7   4   29.00    1.06 
 -15   7  -4   31.08    1.04 
 -15   7  -4   29.00    1.04 
  16  -8  -4    0.11    0.14 
 -16  -8   4    0.12    0.32 
  16  -8  -4    0.05    0.09 
  16   8  -4    0.09    0.13 
 -16   8   4   -0.03    0.20 
  14  -8  -4    2.75    0.21 
  14  -8  -4    2.78    0.19 
  14  -8  -4    2.98    0.30 
  14  -8  -4    3.27    0.18 
  14  -8  -4    2.89    0.18 
 -14  -8   4    3.06    0.54 
 -14   8   4    2.40    0.25 
  14   8  -4    3.49    0.25 
 -14   8   4    3.46    0.32 
  14   8  -4    3.06    0.24 
 -12  -8   4    6.41    0.67 
  12  -8  -4    6.34    0.39 
  12  -8  -4    6.60    0.28 
  12  -8  -4    6.90    0.29 
  12  -8  -4    6.34    0.41 
  12   8  -4    6.91    0.33 
 -12   8   4    6.73    0.41 
 -12   8   4    6.12    0.35 
  12   8  -4    6.70    0.34 
  10  -8  -4    2.25    0.17 
 -10  -8   4    1.99    0.42 
  10  -8  -4    1.96    0.31 
  10  -8  -4    2.00    0.15 
 -10   8   4    2.22    0.22 
 -10   8   4    2.27    0.25 
  10   8  -4    2.10    0.18 
 -10   8   4    2.12    0.24 
  10   8  -4    2.25    0.19 
   8  -8  -4   51.84    1.51 
   8  -8  -4   53.61    1.84 
   8  -8  -4   50.13    1.60 
  -8  -8   4   53.99    2.00 
  -8   8   4   51.67    1.60 
  -8   8   4   51.88    1.64 
   8   8  -4   53.24    1.59 
   8   8  -4   51.91    1.56 
   8   8  -4   52.36    1.53 
  -8   8   4   54.68    1.64 
   6  -8  -4    0.30    0.27 
  -6  -8   4    0.02    0.25 
   6  -8  -4    0.21    0.07 
   6   8  -4    0.11    0.07 
   6   8  -4    0.18    0.08 
  -6   8   4   -0.03    0.17 
   6   8  -4    0.19    0.07 
   6   8  -4    0.16    0.08 
  -6   8   4    0.24    0.13 
   6   8  -4    0.15    0.07 
   4  -8  -4    5.77    0.24 
  -4  -8   4    5.21    0.54 
   4  -8  -4    5.16    0.52 
   4   8  -4    5.50    0.21 
  -4   8   4    4.91    0.31 
   4   8  -4    5.19    0.25 
   4   8  -4    5.31    0.22 
   4   8  -4    5.32    0.21 
   4   8  -4    5.32    0.22 
  -4   8   4    5.76    0.34 
   2  -8  -4    4.18    0.20 
  -2  -8   4    4.16    0.48 
   2  -8  -4    3.89    0.49 
   2  -8  -4    4.41    0.22 
  -2   8   4    4.21    0.30 
   2   8  -4    4.28    0.15 
   2   8  -4    3.98    0.20 
   2   8  -4    4.16    0.16 
   2   8  -4    4.19    0.17 
  -2   8   4    3.76    0.28 
   2   8  -4    3.90    0.17 
   0  -8   4    0.69    0.26 
   0  -8  -4    1.03    0.12 
   0  -8  -4    0.59    0.30 
   0  -8  -4    0.78    0.10 
   0   8  -4    0.93    0.05 
   0   8  -4    0.75    0.06 
   0   8  -4    0.88    0.08 
   0   8   4    1.07    0.18 
   0   8   4    1.00    0.20 
  -2  -8  -4   21.31    0.68 
  -2  -8  -4   20.74    1.09 
  -2  -8  -4   21.79    0.69 
   2  -8   4   20.37    0.95 
  -2   8  -4   20.83    0.66 
   2   8   4   20.58    0.78 
  -2   8  -4   20.72    0.64 
  -2   8  -4   21.51    0.60 
   2   8   4   22.13    0.79 
  -2   8  -4   21.11    0.60 
   4  -8   4   20.91    0.93 
  -4  -8  -4   20.96    0.69 
  -4  -8  -4   20.21    1.11 
   4   8   4   20.34    0.79 
  -4   8  -4   20.48    0.61 
   4   8   4   20.09    0.77 
  -4   8  -4   21.04    0.61 
  -4   8  -4   21.11    0.67 
  -4   8  -4   20.86    0.65 
  -6  -8  -4    7.97    0.74 
  -6  -8  -4    7.92    0.36 
   6  -8   4    7.85    0.51 
  -6  -8  -4    7.97    0.35 
  -6   8  -4    7.17    0.28 
   6   8   4    7.70    0.43 
  -6   8  -4    7.71    0.29 
  -6   8  -4    7.93    0.33 
   6   8   4    8.44    0.44 
  -8  -8  -4    0.27    0.11 
   8  -8   4   -0.01    0.17 
  -8  -8  -4    0.13    0.33 
  -8  -8  -4    0.09    0.10 
   8   8   4    0.34    0.16 
  -8   8  -4    0.13    0.07 
  -8   8  -4    0.11    0.09 
  -8   8  -4    0.24    0.10 
 -10  -8  -4    9.98    0.85 
 -10  -8  -4   10.39    0.44 
 -10  -8  -4    9.88    0.43 
 -10   8  -4   10.32    0.39 
  10   8   4   10.17    0.52 
  10   8   4    9.97    0.39 
 -10   8  -4    9.60    0.43 
 -10   8  -4    9.80    0.44 
 -12  -8  -4    3.86    0.63 
 -12  -8  -4    2.82    0.26 
 -12  -8  -4    3.56    0.28 
 -12   8  -4    3.87    0.30 
 -12   8  -4    3.79    0.28 
  12   8   4    3.40    0.24 
 -12   8  -4    4.08    0.24 
  12   8   4    3.89    0.34 
  11  -9  -4   13.78    0.69 
 -11  -9   4   13.58    0.93 
  11   9  -4   12.86    0.50 
  11   9  -4   13.22    0.49 
 -11   9   4   11.82    0.54 
 -11   9   4   14.49    0.69 
 -11   9   4   14.05    0.61 
   9  -9  -4   13.64    0.75 
  -9  -9   4   13.27    0.91 
   9   9  -4   13.16    0.51 
   9   9  -4   14.04    0.48 
  -9   9   4   12.52    0.54 
   9   9  -4   13.37    0.55 
   9   9  -4   13.42    0.48 
  -9   9   4   14.74    0.61 
   7  -9  -4   17.46    0.91 
  -7  -9   4   17.36    1.02 
  -7   9   4   15.85    0.64 
   7   9  -4   16.89    0.57 
   7   9  -4   18.19    0.56 
   7   9  -4   16.61    0.52 
   7   9  -4   16.35    0.53 
   7   9  -4   16.50    0.61 
  -7   9   4   17.12    0.69 
   5  -9  -4    0.45    0.29 
  -5  -9   4    0.45    0.31 
   5   9  -4    0.37    0.10 
   5   9  -4    0.46    0.08 
   5   9  -4    0.50    0.07 
  -5   9   4    0.53    0.16 
  -5   9   4    0.28    0.13 
   3  -9  -4    2.20    0.42 
  -3  -9   4    2.48    0.45 
   3   9  -4    2.42    0.12 
  -3   9   4    2.38    0.25 
   3   9  -4    2.46    0.12 
  -3   9   4    2.16    0.23 
  -1  -9   4    3.78    0.50 
   1  -9  -4    3.59    0.53 
  -1   9   4    3.88    0.31 
  -1   9   4    3.75    0.28 
  -1  -9  -4    1.66    0.12 
   1  -9   4    1.36    0.33 
  -1  -9  -4    1.81    0.47 
  -1  -9  -4    1.45    0.10 
   1   9   4    1.85    0.22 
   1   9   4    1.45    0.21 
   3  -9   4   14.00    0.78 
  -3  -9  -4   13.65    0.94 
  -3  -9  -4   13.64    0.44 
   3   9   4   13.31    0.60 
   3   9   4   14.42    0.61 
  -5  -9  -4   12.25    0.44 
  -5  -9  -4   13.11    0.96 
  -5  -9  -4   12.58    0.44 
   5  -9   4   13.48    0.73 
   5   9   4   13.68    0.59 
  -5   9  -4   12.80    0.39 
  -5   9  -4   13.00    0.48 
  -7  -9  -4   23.80    1.30 
  -7  -9  -4   21.59    0.72 
   7  -9   4   23.54    0.96 
  -7   9  -4   21.63    0.67 
  -7   9  -4   22.06    0.75 
  -7   9  -4   22.49    0.70 
   7   9   4   22.91    0.86 
   7   9   4   21.53    0.87 
  -9  -9  -4    0.17    0.39 
  -9  -9  -4    0.27    0.11 
  -9  -9  -4    0.27    0.11 
  -9   9  -4    0.31    0.08 
  -9   9  -4    0.14    0.08 
   9   9   4    0.37    0.16 
  -9   9  -4    0.19    0.11 
   9   9   4    0.16    0.16 
   6 -10  -4    7.70    0.67 
  -6 -10   4    8.45    0.78 
   6  10  -4    8.26    0.38 
  -6  10   4    7.91    0.55 
   6  10  -4    7.97    0.30 
   6  10  -4    8.00    0.29 
   4 -10  -4   24.00    1.22 
  -4 -10   4   25.81    1.27 
   4  10  -4   23.70    0.69 
   4  10  -4   24.46    0.70 
  -4  10   4   24.28    0.87 
  -4  10   4   24.65    0.98 
  -2 -10   4   18.49    1.04 
   2 -10  -4   19.23    1.09 
  -2  10   4   18.65    0.74 
  -2  10   4   16.89    0.70 
   0 -10   4   33.21    1.44 
   0 -10  -4   32.42    1.55 
   0  10   4   34.39    1.19 
   0  10   4   31.42    1.12 
  -2 -10  -4   22.30    1.25 
   2 -10   4   22.25    1.07 
   2  10   4   20.00    0.82 
   2  10   4   19.32    1.01 
   4 -10   4    7.21    0.60 
  -4 -10  -4    7.68    0.80 
   4  10   4    7.26    0.44 
  24   0  -5   -0.11    0.17 
 -24   0   5   -0.02    0.17 
 -22   0   5   -0.20    0.14 
  22   0  -5   -0.07    0.14 
  20   0  -5   -0.03    0.13 
 -20   0   5    0.02    0.13 
  18   0  -5   -0.02    0.11 
 -18   0   5    0.15    0.13 
  18   0  -5    0.12    0.13 
  18   0  -5   -0.04    0.10 
 -18   0   5    0.00    0.10 
  16   0  -5    0.00    0.10 
  16   0  -5    0.12    0.10 
 -16   0   5    0.07    0.10 
 -16   0   5    0.05    0.11 
  16   0  -5   -0.10    0.10 
  14   0  -5   -0.01    0.08 
  14   0  -5    0.06    0.09 
 -14   0   5    0.01    0.08 
  14   0  -5   -0.10    0.08 
 -14   0   5    0.02    0.08 
  14   0  -5    0.05    0.07 
  12   0  -5    0.02    0.07 
  12   0  -5    0.11    0.07 
 -12   0   5    0.04    0.07 
 -12   0   5    0.13    0.08 
  12   0  -5   -0.08    0.08 
  12   0  -5   -0.01    0.07 
  10   0  -5    0.05    0.06 
 -10   0   5    0.03    0.07 
 -10   0   5    0.16    0.06 
  10   0  -5    0.03    0.06 
  10   0  -5    0.03    0.06 
   8   0  -5    0.04    0.05 
  -8   0   5    0.02    0.05 
   8   0  -5    0.06    0.10 
  -8   0   5   -0.02    0.04 
  -6   0   5    0.01    0.04 
   6   0  -5    0.05    0.06 
   6   0  -5    0.01    0.04 
  -6   0   5    0.00    0.04 
   6   0  -5    0.04    0.04 
  -4   0   5    0.00    0.03 
   4   0  -5    0.01    0.04 
  -2   0   5    0.01    0.03 
   2   0  -5   -0.01    0.04 
  -2   0   5   -0.02    0.03 
   0   0  -5    0.18    0.06 
   0   0   5    0.15    0.05 
   0   0   5    0.09    0.05 
  -2   0  -5   -0.04    0.05 
  -2   0  -5   -0.05    0.04 
  -2   0  -5    0.03    0.04 
   2   0   5   -0.03    0.04 
   2   0   5    0.08    0.05 
  -4   0  -5   -0.05    0.05 
  -4   0  -5    0.07    0.06 
   4   0   5    0.02    0.04 
   4   0   5    0.00    0.06 
   4   0   5    0.06    0.06 
   6   0   5   -0.03    0.06 
   6   0   5    0.04    0.08 
  -6   0  -5   -0.06    0.07 
  -6   0  -5    0.01    0.07 
  -6   0  -5   -0.02    0.06 
   6   0   5    0.03    0.06 
   8   0   5    0.02    0.08 
  -8   0  -5    0.04    0.08 
  -8   0  -5    0.06    0.07 
   8   0   5    0.04    0.07 
  -8   0  -5    0.05    0.09 
   8   0   5    0.01    0.06 
 -10   0  -5   -0.05    0.10 
  10   0   5   -0.02    0.09 
  10   0   5    0.01    0.08 
 -10   0  -5    0.05    0.09 
  10   0   5    0.02    0.09 
 -10   0  -5    0.10    0.10 
 -12   0  -5    0.07    0.12 
 -12   0  -5   -0.08    0.10 
  12   0   5    0.10    0.12 
  12   0   5    0.06    0.10 
  12   0   5    0.01    0.10 
 -12   0  -5    0.02    0.11 
  14   0   5   -0.02    0.10 
 -14   0  -5   -0.11    0.10 
  14   0   5    0.05    0.12 
  14   0   5    0.04    0.11 
 -14   0  -5   -0.09    0.12 
 -16   0  -5    0.11    0.17 
  16   0   5    0.08    0.11 
 -16   0  -5    0.01    0.19 
 -16   0  -5    0.09    0.14 
  16   0   5    0.00    0.12 
 -18   0  -5    0.07    0.18 
  18   0   5   -0.15    0.13 
 -18   0  -5   -0.01    0.16 
 -20   0  -5    0.05    0.17 
 -20   0  -5    0.04    0.10 
  20   0   5   -0.05    0.15 
 -20   0  -5   -0.14    0.20 
 -23  -1   5    7.93    0.46 
  23  -1  -5    8.45    0.48 
  23   1  -5    8.61    0.48 
 -21  -1   5   10.44    0.51 
  21  -1  -5   10.42    0.51 
  21   1  -5   10.20    0.50 
 -21   1   5   10.76    0.52 
 -19  -1   5   13.27    0.56 
  19  -1  -5   13.77    0.80 
 -19   1   5   13.45    0.58 
  19   1  -5   13.79    0.57 
 -19   1   5   14.13    0.58 
  17  -1  -5   85.64    2.51 
  17  -1  -5   83.53    2.58 
 -17  -1   5   94.02    2.54 
 -17  -1   5   84.83    2.49 
 -17  -1   5   82.67    2.50 
 -17   1   5   82.47    2.49 
  17   1  -5   83.48    2.52 
  17   1  -5   86.06    2.57 
 -17   1   5   83.63    2.51 
  17   1  -5   85.74    2.49 
  15  -1  -5   76.04    2.20 
  15  -1  -5   74.17    2.24 
  15  -1  -5   74.71    2.20 
 -15  -1   5   74.78    2.18 
 -15  -1   5   73.86    2.18 
 -15  -1   5   80.46    2.25 
 -15   1   5   71.06    2.18 
 -15   1   5   74.14    2.19 
  15   1  -5   72.58    2.20 
  15   1  -5   75.66    2.18 
  15   1  -5   73.08    2.24 
  13  -1  -5   37.74    1.18 
  13  -1  -5   37.71    1.17 
 -13  -1   5   38.11    1.16 
  13  -1  -5   37.84    1.21 
 -13  -1   5   38.41    1.16 
 -13  -1   5   41.47    1.24 
  13  -1  -5   35.72    1.16 
 -13   1   5   37.64    1.16 
  13   1  -5   36.55    1.21 
  13   1  -5   39.20    1.16 
  13   1  -5   35.85    1.24 
  13   1  -5   38.30    1.18 
 -13   1   5   39.52    1.18 
  11  -1  -5  138.73    3.96 
  11  -1  -5  139.80    3.92 
  11   1  -5  136.03    4.00 
  11   1  -5  143.36    3.95 
  -9  -1   5   41.92    1.22 
  -9  -1   5   37.03    1.12 
  -9  -1   5   39.44    1.12 
   9  -1  -5   36.57    1.14 
   9  -1  -5   38.06    1.16 
   9  -1  -5   38.36    1.14 
  -9   1   5   36.60    1.12 
   9   1  -5   36.56    1.22 
  -9   1   5   38.79    1.14 
   9   1  -5   37.83    1.12 
   9   1  -5   38.05    1.13 
  -7  -1   5   25.08    0.75 
  -7  -1   5   27.59    0.86 
   7  -1  -5   25.64    0.79 
  -7  -1   5   26.15    0.76 
   7  -1  -5   24.83    0.78 
  -7   1   5   25.20    0.77 
   7   1  -5   25.53    0.77 
   7   1  -5   25.52    0.77 
   7   1  -5   23.57    0.85 
  -7   1   5   26.36    0.78 
   5  -1  -5  191.28    7.18 
   5   1  -5  194.79    6.88 
  -3  -1   5   40.86    1.18 
   3  -1  -5   42.88    1.22 
   3  -1  -5   39.91    1.20 
   3   1  -5   40.85    1.29 
  -3   1   5   42.99    1.21 
   3   1  -5   43.15    1.19 
  -1  -1   5    1.35    0.08 
   1  -1  -5    1.12    0.10 
  -1  -1   5    1.12    0.07 
  -1   1   5    1.23    0.10 
   1   1  -5    1.18    0.13 
  -1   1   5    1.27    0.10 
  -1  -1  -5  140.04    5.55 
   1  -1   5  129.88    4.79 
  -1   1  -5  136.11    4.91 
   1   1   5  116.21    5.21 
  -3  -1  -5   23.98    0.74 
   3  -1   5   23.57    0.74 
  -3  -1  -5   24.47    0.75 
   3  -1   5   24.40    0.71 
  -3  -1  -5   23.10    0.74 
   3   1   5   23.61    0.73 
   3   1   5   24.69    0.74 
  -3   1  -5   23.42    0.75 
  -3   1  -5   24.20    0.72 
  -3   1  -5   23.03    0.72 
   3   1   5   23.27    0.73 
  -5  -1  -5   96.28    2.72 
  -5  -1  -5   94.50    2.70 
   5  -1   5   96.30    2.70 
  -5  -1  -5   95.54    2.70 
   5   1   5   96.55    2.69 
  -5   1  -5   93.32    2.71 
   5   1   5   92.63    2.69 
  -9  -1  -5  108.09    3.17 
  -9  -1  -5  109.12    3.20 
  -9  -1  -5  109.53    3.17 
   9  -1   5  114.15    3.13 
   9  -1   5  111.12    3.18 
   9  -1   5  110.18    3.13 
   9   1   5  110.00    3.18 
   9   1   5  113.24    3.16 
  -9   1  -5  114.65    3.21 
  -9   1  -5  108.66    3.16 
   9   1   5  112.42    3.16 
  -9   1  -5  110.44    3.16 
  11  -1   5   57.66    1.67 
 -11  -1  -5   55.33    1.75 
 -11  -1  -5   55.84    1.72 
  11  -1   5   56.41    1.67 
  11  -1   5   57.91    1.74 
 -11  -1  -5   57.60    1.72 
 -11   1  -5   56.12    1.70 
  11   1   5   56.21    1.70 
  11   1   5   58.10    1.70 
 -11   1  -5   56.44    1.71 
 -11   1  -5   56.44    1.76 
  11   1   5   55.28    1.73 
 -13  -1  -5   34.57    1.19 
  13  -1   5   36.75    1.15 
 -13  -1  -5   35.64    1.24 
  13  -1   5   37.47    1.15 
 -13  -1  -5   37.54    1.20 
  13  -1   5   32.91    1.44 
 -13   1  -5   37.73    1.25 
  13   1   5   36.63    1.18 
 -13   1  -5   35.35    1.18 
  13   1   5   38.94    1.18 
 -13   1  -5   37.02    1.19 
 -15  -1  -5    5.79    0.41 
 -15  -1  -5    5.83    0.41 
 -15  -1  -5    6.36    0.38 
  15  -1   5    5.77    0.33 
  15  -1   5    6.13    0.34 
  15   1   5    5.95    0.36 
 -15   1  -5    5.91    0.37 
  15   1   5    6.37    0.36 
 -15   1  -5    6.35    0.43 
 -15   1  -5    6.87    0.38 
 -17  -1  -5    4.63    0.35 
  17  -1   5    3.75    0.30 
 -17  -1  -5    4.77    0.40 
  17  -1   5    4.75    0.31 
 -17   1  -5    4.52    0.35 
 -17   1  -5    4.28    0.26 
 -17   1  -5    4.89    0.35 
 -17   1  -5    5.51    0.42 
  17   1   5    4.34    0.32 
 -19  -1  -5   15.74    0.74 
 -19  -1  -5   16.61    0.80 
  19  -1   5   17.12    0.69 
 -19  -1  -5   17.09    0.74 
 -19   1  -5   16.69    0.73 
  19   1   5   18.12    0.71 
 -19   1  -5   17.40    0.80 
  24  -2  -5   39.75    1.37 
  24   2  -5   39.95    1.34 
 -24   2   5   38.23    1.37 
 -22  -2   5   33.35    1.13 
 -22  -2   5   29.76    1.08 
  22  -2  -5   30.61    1.12 
  22   2  -5   32.32    1.11 
 -22   2   5   32.12    1.13 
 -20  -2   5   34.26    1.17 
 -20  -2   5   35.83    1.24 
  20  -2  -5   35.16    1.21 
 -20   2   5   37.38    1.22 
  20   2  -5   36.56    1.19 
  18  -2  -5   27.15    0.94 
  18  -2  -5   26.90    0.98 
 -18  -2   5   28.18    0.91 
 -18  -2   5   29.02    1.15 
 -18  -2   5   26.86    0.99 
  18  -2  -5   27.16    0.93 
  18   2  -5   25.13    0.98 
 -18   2   5   24.73    0.91 
 -18   2   5   26.21    0.93 
  18   2  -5   25.86    0.94 
  18   2  -5   27.17    0.91 
  16  -2  -5   79.36    2.30 
  16  -2  -5   77.45    2.30 
  16  -2  -5   79.17    2.34 
 -16  -2   5   78.70    2.27 
 -16  -2   5   74.58    2.37 
 -16  -2   5   77.61    2.34 
 -16   2   5   79.40    2.30 
  16   2  -5   75.76    2.34 
  16   2  -5   78.74    2.27 
  16   2  -5   76.90    2.30 
 -16   2   5   75.88    2.28 
 -14  -2   5    0.53    0.12 
  14  -2  -5    0.54    0.13 
  14  -2  -5    0.44    0.11 
 -14  -2   5    0.41    0.15 
 -14  -2   5    0.56    0.12 
  14  -2  -5    0.54    0.14 
  14   2  -5    0.26    0.12 
 -14   2   5    0.47    0.12 
 -14   2   5    0.67    0.12 
  14   2  -5    0.53    0.11 
  14   2  -5    0.47    0.11 
  12  -2  -5  170.64    4.68 
  12  -2  -5  166.22    4.62 
  12   2  -5  169.87    4.70 
  12   2  -5  151.95    4.77 
  12   2  -5  171.56    4.65 
  10  -2  -5  146.47    3.99 
  10   2  -5  136.36    4.09 
  -8  -2   5   19.91    0.62 
   8  -2  -5   20.12    0.64 
  -8  -2   5   19.90    0.60 
   8  -2  -5   20.15    0.66 
  -8  -2   5   19.37    0.73 
  -8   2   5   20.02    0.65 
   8   2  -5   20.68    0.82 
   8   2  -5   19.84    0.62 
   8   2  -5   20.41    0.62 
  -8   2   5   19.38    0.64 
   6  -2  -5  477.18   15.27 
   6  -2  -5  449.12   15.54 
  -6  -2   5  462.59   14.48 
   6   2  -5  472.23   14.47 
   4  -2  -5  339.51   11.05 
  -4   2   5  323.29   10.89 
   4   2  -5  302.57    9.73 
   4   2  -5  292.71   10.07 
  -2  -2   5   50.53    1.37 
   2  -2  -5   49.58    1.43 
  -2  -2   5   48.91    1.37 
   2   2  -5   50.42    1.38 
  -2   2   5   49.11    1.44 
   2   2  -5   46.57    1.53 
  -2   2   5   51.55    1.44 
   0  -2   5  357.71   10.32 
   0  -2  -5  347.73   11.86 
   0   2  -5  361.07   10.38 
   0   2   5  326.04   11.66 
  -2  -2  -5  339.05   12.14 
   2  -2   5  363.78   10.86 
   2   2   5  341.54   12.10 
  -2   2  -5  367.96   10.96 
  -4  -2  -5    0.43    0.09 
   4  -2   5    0.68    0.07 
  -4  -2  -5    0.44    0.09 
  -4  -2  -5    0.50    0.09 
   4  -2   5    0.62    0.09 
   4   2   5    0.67    0.10 
  -4   2  -5    0.57    0.07 
  -4   2  -5    0.45    0.07 
  -4   2  -5    0.58    0.12 
   4   2   5    0.56    0.09 
   8  -2   5   28.22    0.88 
  -8  -2  -5   28.94    0.94 
   8  -2   5   29.25    0.93 
  -8  -2  -5   28.88    0.95 
  -8  -2  -5   29.22    0.94 
   8  -2   5   29.48    0.86 
  -8   2  -5   30.29    0.96 
   8   2   5   28.50    0.93 
  -8   2  -5   28.45    0.90 
   8   2   5   28.32    0.92 
  -8   2  -5   29.26    0.90 
  -8   2  -5   28.38    0.95 
   8   2   5   28.28    0.93 
 -10  -2  -5    9.39    0.44 
 -10  -2  -5    8.62    0.41 
  10  -2   5    8.97    0.36 
  10  -2   5    9.74    0.42 
 -10  -2  -5    8.90    0.41 
  10  -2   5    8.85    0.34 
  10   2   5    8.93    0.40 
  10   2   5    9.29    0.41 
 -10   2  -5    9.06    0.44 
 -10   2  -5    9.04    0.38 
  10   2   5    9.10    0.41 
 -10   2  -5    8.56    0.39 
 -10   2  -5    9.20    0.39 
  12  -2   5   67.82    1.93 
 -12  -2  -5   64.28    2.01 
  12  -2   5   69.80    2.03 
  12  -2   5   64.98    2.01 
 -12  -2  -5   67.07    2.01 
 -12  -2  -5   65.71    2.04 
 -12   2  -5   67.91    2.05 
  12   2   5   65.97    2.00 
  12   2   5   65.53    2.02 
 -12   2  -5   65.14    1.98 
 -12   2  -5   67.37    1.99 
 -12   2  -5   65.73    1.98 
  12   2   5   67.17    1.99 
 -14  -2  -5   42.29    1.40 
  14  -2   5   42.78    1.31 
  14  -2   5   41.61    1.40 
 -14  -2  -5   43.78    1.39 
  14  -2   5   43.83    1.33 
 -14  -2  -5   39.04    1.68 
 -14   2  -5   43.03    1.37 
  14   2   5   42.54    1.38 
 -14   2  -5   44.85    1.38 
  14   2   5   42.35    1.40 
 -14   2  -5   42.26    1.32 
  14   2   5   43.17    1.37 
 -14   2  -5   44.11    1.45 
 -16  -2  -5   11.11    0.58 
  16  -2   5   11.62    0.48 
  16  -2   5   11.38    0.46 
 -16  -2  -5   10.11    0.52 
 -16   2  -5   10.57    0.52 
 -16   2  -5   12.15    0.54 
 -16   2  -5   10.78    0.41 
 -16   2  -5   11.50    0.58 
  16   2   5   11.43    0.52 
 -18  -2  -5   32.01    1.18 
 -18  -2  -5   33.58    1.24 
  18  -2   5   33.99    1.12 
 -18   2  -5   33.91    1.18 
  18   2   5   33.60    1.15 
 -18   2  -5   34.13    1.25 
 -18   2  -5   33.18    1.17 
  20  -2   5   11.15    0.54 
 -20  -2  -5   12.02    0.67 
 -20  -2  -5   11.32    0.60 
 -20  -2  -5   10.61    0.64 
 -20   2  -5   11.65    0.66 
  20   2   5   12.13    0.58 
 -20   2  -5   11.59    0.59 
 -23  -3   5    0.68    0.21 
  23  -3  -5    0.28    0.19 
 -23  -3   5    0.59    0.17 
  23   3  -5    0.52    0.18 
 -23   3   5    0.69    0.21 
 -21  -3   5    7.36    0.40 
  21  -3  -5    7.12    0.44 
 -21  -3   5    6.77    0.48 
 -21   3   5    8.08    0.46 
  21   3  -5    7.16    0.41 
 -19  -3   5    8.98    0.43 
 -19  -3   5    9.73    0.56 
  19  -3  -5    9.56    0.53 
 -19   3   5    9.54    0.48 
 -19   3   5    8.97    0.45 
  19   3  -5    9.92    0.45 
  17  -3  -5   10.32    0.47 
  17  -3  -5   10.32    0.54 
 -17  -3   5    9.41    0.46 
  17  -3  -5   10.42    0.49 
 -17  -3   5   10.91    0.44 
 -17  -3   5   10.98    0.58 
 -17   3   5    9.84    0.48 
 -17   3   5   10.23    0.46 
  17   3  -5   10.12    0.47 
  17   3  -5    9.75    0.50 
  17   3  -5   11.09    0.46 
  15  -3  -5    6.46    0.33 
 -15  -3   5    6.03    0.43 
  15  -3  -5    6.59    0.36 
 -15  -3   5    6.00    0.32 
  15  -3  -5    7.03    0.36 
 -15  -3   5    6.50    0.30 
  15   3  -5    6.16    0.33 
 -15   3   5    6.32    0.35 
 -15   3   5    6.16    0.32 
  15   3  -5    6.25    0.36 
  15   3  -5    6.39    0.31 
  13  -3  -5    2.29    0.19 
 -13  -3   5    1.92    0.27 
 -13  -3   5    1.97    0.16 
 -13  -3   5    2.06    0.18 
  13  -3  -5    2.26    0.17 
  13  -3  -5    2.11    0.21 
  13  -3  -5    2.16    0.20 
 -13   3   5    2.37    0.21 
  13   3  -5    2.13    0.20 
  13   3  -5    1.98    0.17 
  13   3  -5    1.94    0.18 
 -13   3   5    2.05    0.18 
 -11  -3   5    7.22    0.31 
  11  -3  -5    7.79    0.35 
  11  -3  -5    7.71    0.33 
 -11  -3   5    7.82    0.28 
 -11  -3   5    7.81    0.45 
  11  -3  -5    7.62    0.34 
  11   3  -5    7.25    0.35 
  11   3  -5    7.14    0.30 
  11   3  -5    7.33    0.32 
 -11   3   5    7.76    0.33 
 -11   3   5    7.16    0.34 
   9  -3  -5    0.18    0.09 
   9  -3  -5    0.12    0.07 
  -9  -3   5    0.18    0.05 
   9  -3  -5    0.20    0.08 
  -9  -3   5    0.21    0.14 
   9   3  -5    0.11    0.06 
  -9   3   5    0.13    0.08 
   9   3  -5    0.21    0.07 
  -9   3   5    0.05    0.07 
   7  -3  -5   10.20    0.42 
   7  -3  -5    9.12    0.35 
  -7  -3   5    9.28    0.32 
  -7  -3   5    9.86    0.48 
   7   3  -5    8.68    0.31 
   7   3  -5    8.71    0.47 
  -7   3   5    9.19    0.36 
   7   3  -5    9.30    0.32 
  -7   3   5    9.44    0.36 
   5  -3  -5   46.02    1.37 
  -5  -3   5   49.04    1.31 
  -5  -3   5   44.34    1.49 
   5  -3  -5   46.64    1.39 
   5   3  -5   46.23    1.31 
  -5   3   5   46.74    1.38 
   5   3  -5   47.40    1.31 
   5   3  -5   46.03    1.52 
  -5   3   5   47.91    1.37 
   3  -3  -5  162.84    6.73 
   3   3  -5  156.68    4.82 
   3   3  -5  162.66    4.79 
  -3   3   5  145.20    6.44 
   1  -3  -5    0.25    0.07 
   1  -3  -5    0.12    0.05 
   1  -3  -5    0.13    0.07 
  -1  -3   5    0.13    0.10 
  -1   3   5    0.15    0.07 
  -1   3   5    0.11    0.07 
   1   3  -5    0.15    0.06 
   1   3  -5    0.15    0.10 
  -1  -3  -5   12.56    0.46 
   1  -3   5   13.81    0.53 
  -1  -3  -5   12.80    0.46 
  -1  -3  -5   12.16    0.43 
   1   3   5   12.85    0.47 
  -1   3  -5   12.74    0.44 
  -1   3  -5   13.02    0.38 
  -1   3  -5   12.42    0.54 
   1   3   5   13.11    0.46 
   3  -3   5    4.21    0.15 
  -3  -3  -5    4.44    0.23 
  -3  -3  -5    4.11    0.21 
  -3  -3  -5    3.94    0.22 
  -3   3  -5    3.60    0.26 
  -3   3  -5    3.78    0.24 
   3   3   5    4.32    0.23 
  -3   3  -5    4.09    0.16 
  -3   3  -5    4.51    0.17 
   3   3   5    4.13    0.19 
   3   3   5    3.88    0.24 
   5  -3   5    7.99    0.33 
  -5  -3  -5    7.99    0.34 
  -5  -3  -5    8.57    0.36 
  -5  -3  -5    7.54    0.35 
   5  -3   5    8.25    0.28 
  -5   3  -5    8.42    0.36 
   5   3   5    8.44    0.36 
  -5   3  -5    8.63    0.30 
   5   3   5    7.80    0.34 
   5   3   5    8.06    0.33 
  -5   3  -5    8.13    0.40 
  -7  -3  -5    1.11    0.15 
   7  -3   5    1.22    0.15 
   7  -3   5    1.28    0.11 
  -7  -3  -5    1.35    0.16 
  -7  -3  -5    1.52    0.17 
   7   3   5    1.73    0.18 
  -7   3  -5    1.42    0.14 
   7   3   5    1.60    0.17 
  -7   3  -5    1.33    0.17 
   7   3   5    1.59    0.15 
  -7   3  -5    1.51    0.18 
  -7   3  -5    1.23    0.13 
   9  -3   5   33.09    1.06 
   9  -3   5   34.34    1.00 
  -9  -3  -5   33.57    1.08 
  -9  -3  -5   33.71    1.09 
  -9  -3  -5   32.52    1.07 
  -9   3  -5   32.26    1.09 
   9   3   5   33.24    1.07 
  -9   3  -5   31.98    1.09 
   9   3   5   32.90    1.07 
  -9   3  -5   33.62    1.03 
   9   3   5   32.29    1.06 
  -9   3  -5   33.99    1.03 
 -11  -3  -5    8.22    0.41 
  11  -3   5    7.76    0.39 
  11  -3   5    8.28    0.34 
 -11  -3  -5    7.77    0.40 
  11  -3   5    8.36    0.30 
 -11  -3  -5    8.15    0.43 
 -11   3  -5    7.94    0.38 
  11   3   5    7.81    0.39 
 -11   3  -5    7.84    0.36 
 -11   3  -5    8.56    0.44 
  11   3   5    8.11    0.40 
 -11   3  -5    8.28    0.37 
  11   3   5    7.73    0.40 
 -13  -3  -5    0.90    0.18 
 -13  -3  -5    0.59    0.18 
  13  -3   5    0.81    0.17 
  13  -3   5    0.64    0.10 
 -13  -3  -5    0.40    0.15 
  13  -3   5    0.70    0.13 
 -13   3  -5    0.67    0.12 
  13   3   5    0.51    0.15 
  13   3   5    0.81    0.16 
  13   3   5    0.69    0.17 
 -13   3  -5    0.75    0.15 
 -13   3  -5    0.79    0.16 
 -13   3  -5    0.83    0.19 
 -15  -3  -5    6.15    0.42 
  15  -3   5    5.58    0.32 
 -15  -3  -5    5.51    0.38 
 -15   3  -5    5.73    0.41 
  15   3   5    5.39    0.37 
 -15   3  -5    5.34    0.34 
 -15   3  -5    5.78    0.36 
  17  -3   5    2.00    0.22 
 -17  -3  -5    2.33    0.31 
  17  -3   5    2.09    0.20 
 -17  -3  -5    2.33    0.28 
 -17   3  -5    2.15    0.31 
  17   3   5    2.22    0.26 
 -17   3  -5    2.20    0.27 
 -17   3  -5    2.02    0.24 
 -19  -3  -5   13.46    0.77 
 -19  -3  -5   14.26    0.67 
  19  -3   5   14.03    0.60 
 -19  -3  -5   12.86    0.88 
  19  -3   5   13.44    0.54 
 -19   3  -5   14.72    0.65 
 -19   3  -5   14.39    0.66 
  19   3   5   14.30    0.65 
 -22  -4   5   44.39    1.59 
 -22  -4   5   40.39    1.37 
  22   4  -5   45.00    1.43 
 -20  -4   5    0.36    0.23 
  20  -4  -5    0.62    0.19 
 -20   4   5    0.58    0.19 
  20   4  -5    0.68    0.16 
 -18  -4   5   11.56    0.46 
  18  -4  -5   10.95    0.54 
  18  -4  -5   12.32    0.55 
 -18  -4   5   11.27    0.66 
  18  -4  -5   10.89    0.50 
 -18   4   5   11.93    0.54 
 -18   4   5   11.00    0.50 
  18   4  -5   11.25    0.49 
  16  -4  -5    1.10    0.19 
  16  -4  -5    1.41    0.18 
 -16  -4   5    1.22    0.29 
 -16  -4   5    1.51    0.16 
  16  -4  -5    1.30    0.20 
 -16  -4   5    1.01    0.17 
  16   4  -5    1.29    0.19 
 -16   4   5    1.19    0.19 
 -16   4   5    1.37    0.18 
  16   4  -5    1.10    0.16 
  16   4  -5    1.22    0.21 
 -14  -4   5   12.24    0.51 
  14  -4  -5   12.52    0.51 
 -14  -4   5   12.85    0.68 
  14  -4  -5   13.48    0.54 
 -14  -4   5   13.16    0.45 
  14  -4  -5   13.18    0.55 
  14   4  -5   13.24    0.55 
  14   4  -5   13.69    0.49 
  14   4  -5   13.29    0.52 
 -14   4   5   13.03    0.53 
 -14   4   5   12.62    0.51 
  12  -4  -5    2.85    0.21 
 -12  -4   5    2.71    0.15 
 -12  -4   5    2.70    0.33 
 -12  -4   5    2.93    0.20 
  12  -4  -5    2.65    0.24 
  12  -4  -5    2.83    0.21 
 -12   4   5    2.76    0.20 
 -12   4   5    3.17    0.23 
  12   4  -5    2.79    0.19 
  12   4  -5    2.42    0.22 
  12   4  -5    2.54    0.20 
 -10  -4   5   32.57    1.21 
 -10  -4   5   32.50    0.91 
  10  -4  -5   32.28    1.01 
  10  -4  -5   31.63    1.01 
 -10  -4   5   32.68    0.99 
  10  -4  -5   34.37    1.06 
 -10   4   5   33.06    1.03 
 -10   4   5   32.05    1.01 
  10   4  -5   32.18    0.97 
  10   4  -5   31.42    1.03 
   8  -4  -5   12.80    0.46 
  -8  -4   5   13.12    0.63 
   8  -4  -5   12.92    0.49 
  -8  -4   5   12.38    0.42 
   8  -4  -5   13.31    0.45 
  -8   4   5   12.13    0.47 
   8   4  -5   13.06    0.42 
   8   4  -5   12.63    0.43 
  -8   4   5   13.12    0.47 
   6  -4  -5    1.05    0.16 
   6  -4  -5    1.26    0.13 
  -6  -4   5    1.31    0.22 
  -6  -4   5    0.99    0.08 
  -6   4   5    1.07    0.13 
  -6   4   5    0.97    0.12 
   6   4  -5    1.31    0.08 
   6   4  -5    1.04    0.09 
   4  -4  -5  110.38    3.09 
   4  -4  -5  109.72    3.09 
  -4   4   5  108.65    3.11 
   2  -4  -5   30.50    0.92 
   2  -4  -5   30.12    0.87 
  -2  -4   5   30.04    1.06 
   2  -4  -5   31.00    0.94 
  -2   4   5   30.06    0.95 
   2   4  -5   28.74    1.08 
  -2   4   5   30.11    0.95 
   0  -4  -5   75.68    2.15 
   0  -4  -5   76.34    2.14 
   0  -4   5   74.31    2.26 
   0  -4  -5   74.66    2.10 
   0   4  -5   70.14    2.29 
   0   4   5   77.74    2.17 
   0   4   5   74.59    2.17 
   0   4  -5   73.47    2.13 
  -2  -4  -5   44.20    1.33 
  -2  -4  -5   43.47    1.33 
   2  -4   5   45.99    1.42 
  -2  -4  -5   42.66    1.29 
  -2   4  -5   42.92    1.46 
  -2   4  -5   45.33    1.23 
  -2   4  -5   45.99    1.23 
   2   4   5   43.48    1.34 
  -4  -4  -5   40.23    1.21 
  -4  -4  -5   40.51    1.23 
   4  -4   5   40.94    1.12 
  -4  -4  -5   39.32    1.24 
  -4   4  -5   41.02    1.15 
   4   4   5   41.53    1.25 
   4   4   5   40.17    1.23 
   4   4   5   39.71    1.19 
  -4   4  -5   40.92    1.15 
  -4   4  -5   40.08    1.22 
  -4   4  -5   37.97    1.33 
   6  -4   5    0.33    0.06 
  -6  -4  -5    0.28    0.10 
   6  -4   5    0.47    0.10 
  -6  -4  -5    0.45    0.11 
  -6  -4  -5    0.18    0.11 
  -6   4  -5    0.28    0.07 
   6   4   5    0.33    0.11 
   6   4   5    0.22    0.11 
  -6   4  -5    0.27    0.07 
  -6   4  -5    0.36    0.12 
   6   4   5    0.56    0.10 
  -8  -4  -5    7.99    0.39 
   8  -4   5    7.96    0.36 
  -8  -4  -5    8.87    0.39 
   8  -4   5    7.91    0.30 
  -8  -4  -5    7.57    0.37 
  -8   4  -5    8.17    0.32 
   8   4   5    8.23    0.40 
   8   4   5    7.75    0.35 
  -8   4  -5    8.61    0.34 
  -8   4  -5    7.93    0.41 
   8   4   5    7.89    0.38 
  -8   4  -5    7.67    0.39 
  10  -4   5    0.20    0.11 
 -10  -4  -5    0.12    0.12 
  10  -4   5    0.12    0.08 
 -10  -4  -5    0.20    0.13 
 -10  -4  -5    0.02    0.10 
 -10   4  -5    0.10    0.09 
 -10   4  -5    0.20    0.10 
 -10   4  -5    0.12    0.09 
 -10   4  -5    0.09    0.12 
  10   4   5    0.25    0.14 
  10   4   5    0.24    0.11 
  12  -4   5   13.09    0.59 
 -12  -4  -5   13.68    0.58 
  12  -4   5   12.76    0.48 
 -12  -4  -5   12.69    0.57 
 -12   4  -5   13.29    0.51 
  12   4   5   13.11    0.56 
 -12   4  -5   12.25    0.50 
 -12   4  -5   12.96    0.52 
  12   4   5   12.45    0.54 
 -12   4  -5   13.24    0.58 
  14  -4   5   18.26    0.66 
 -14  -4  -5   19.15    0.77 
 -14  -4  -5   18.17    0.73 
 -14   4  -5   18.44    0.70 
 -14   4  -5   18.88    0.71 
 -14   4  -5   20.07    0.79 
  14   4   5   17.33    0.72 
  14   4   5   18.64    0.73 
 -16  -4  -5   22.36    0.88 
 -16  -4  -5   23.60    0.93 
  16  -4   5   22.38    0.70 
  16  -4   5   24.07    0.82 
  16   4   5   23.57    0.88 
 -16   4  -5   23.35    0.93 
 -16   4  -5   23.02    0.85 
 -16   4  -5   22.58    0.86 
 -18  -4  -5   17.82    0.82 
  18  -4   5   17.76    0.59 
  18  -4   5   18.55    0.71 
 -18  -4  -5   19.91    0.88 
 -18  -4  -5   17.63    0.96 
 -18   4  -5   18.33    0.75 
 -18   4  -5   18.48    0.76 
 -18   4  -5   19.43    0.84 
  18   4   5   18.40    0.76 
 -21  -5   5    5.62    0.54 
  21  -5  -5    5.44    0.42 
  21   5  -5    5.23    0.36 
 -21   5   5    4.80    0.40 
 -19  -5   5    4.12    0.26 
 -19  -5   5    3.78    0.48 
 -19   5   5    4.04    0.36 
  19   5  -5    4.34    0.31 
 -17  -5   5   74.04    2.14 
  17  -5  -5   74.68    2.29 
  17  -5  -5   73.00    2.23 
 -17  -5   5   75.87    2.50 
  17  -5  -5   76.25    2.28 
  17   5  -5   73.56    2.20 
 -17   5   5   71.87    2.23 
 -17   5   5   76.79    2.27 
 -15  -5   5   30.73    1.08 
 -15  -5   5   35.30    1.03 
  15  -5  -5   34.08    1.11 
 -15  -5   5   32.98    1.33 
  15  -5  -5   34.55    1.15 
  15  -5  -5   33.55    1.09 
 -15   5   5   32.85    1.09 
  15   5  -5   33.18    1.15 
  15   5  -5   33.84    1.06 
  15   5  -5   32.88    1.11 
 -15   5   5   34.06    1.13 
  13  -5  -5   49.60    1.55 
 -13  -5   5   49.72    1.82 
 -13  -5   5   47.73    1.48 
  13  -5  -5   49.01    1.50 
 -13  -5   5   49.16    1.37 
  13  -5  -5   49.23    1.49 
 -13   5   5   50.72    1.53 
  13   5  -5   49.87    1.46 
  13   5  -5   46.76    1.53 
  13   5  -5   48.72    1.50 
 -13   5   5   48.22    1.49 
 -11  -5   5  213.22    5.97 
  11  -5  -5  213.03    5.99 
  11  -5  -5  220.29    6.05 
  11  -5  -5  218.56    5.99 
  11   5  -5  210.10    5.99 
  11   5  -5  214.65    6.03 
  -9  -5   5   55.40    1.59 
   9  -5  -5   55.91    1.63 
  -9  -5   5   53.88    1.87 
   9  -5  -5   56.73    1.61 
   9  -5  -5   55.84    1.68 
   9   5  -5   55.68    1.58 
  -9   5   5   54.63    1.65 
   9   5  -5   54.59    1.65 
   9   5  -5   54.77    1.61 
  -9   5   5   53.71    1.64 
  -7  -5   5   61.15    1.68 
  -7  -5   5   59.54    1.99 
   7  -5  -5   59.95    1.75 
   7  -5  -5   60.50    1.71 
   7  -5  -5   62.51    1.81 
   7   5  -5   58.43    1.71 
  -7   5   5   57.19    1.77 
   7   5  -5   59.49    1.69 
  -7   5   5   61.39    1.78 
   5  -5  -5  196.62    5.45 
   5  -5  -5  184.69    5.24 
   3  -5  -5   13.59    0.49 
   3  -5  -5   13.87    0.42 
   3  -5  -5   14.09    0.50 
  -3  -5   5   13.78    0.65 
  -3   5   5   13.74    0.52 
   3   5  -5   14.23    0.41 
  -3   5   5   14.02    0.53 
   1  -5  -5  101.50    2.86 
   1  -5  -5   94.12    2.88 
   1  -5  -5  101.25    2.78 
  -1  -5   5   98.03    3.02 
   1   5  -5  104.01    2.83 
  -1   5   5  100.18    2.89 
  -1   5   5  103.67    2.89 
  -1  -5  -5  165.59    4.50 
  -1  -5  -5  166.29    4.56 
  -1  -5  -5  156.32    4.54 
   1   5   5  161.88    4.59 
  -3  -5  -5   50.36    1.53 
   3  -5   5   53.86    1.65 
  -3  -5  -5   51.80    1.54 
  -3  -5  -5   50.92    1.55 
  -3  -5  -5   51.64    1.50 
  -3   5  -5   52.13    1.43 
   3   5   5   48.96    1.54 
  -3   5  -5   51.19    1.45 
   3   5   5   50.81    1.56 
  -3   5  -5   52.57    1.53 
   5  -5   5   48.52    1.43 
  -5  -5  -5   43.11    1.34 
  -5  -5  -5   43.05    1.35 
   5   5   5   42.18    1.36 
  -5   5  -5   44.35    1.26 
  -5   5  -5   43.98    1.25 
   5   5   5   41.77    1.28 
  -5   5  -5   44.06    1.33 
   5   5   5   44.03    1.35 
  -5   5  -5   40.93    1.55 
   7  -5   5  171.42    4.78 
  -7  -5  -5  175.56    4.80 
   7  -5   5  176.85    4.70 
  -7  -5  -5  171.58    4.83 
  -7  -5  -5  176.12    4.82 
  -7   5  -5  157.33    4.90 
  -7   5  -5  169.41    4.73 
  -7   5  -5  170.10    4.81 
   7   5   5  171.92    4.83 
   7   5   5  166.05    4.82 
   7   5   5  169.33    4.77 
  -9  -5  -5    1.80    0.21 
  -9  -5  -5    1.91    0.20 
  -9  -5  -5    2.22    0.23 
   9  -5   5    2.10    0.20 
  -9   5  -5    1.73    0.21 
  -9   5  -5    2.21    0.23 
  -9   5  -5    2.19    0.18 
   9   5   5    1.65    0.21 
   9   5   5    1.98    0.19 
  -9   5  -5    1.99    0.16 
   9   5   5    2.18    0.22 
  11  -5   5   28.55    0.91 
 -11  -5  -5   30.43    1.01 
  11  -5   5   28.75    0.98 
 -11   5  -5   29.22    0.95 
  11   5   5   27.43    0.97 
  11   5   5   29.62    1.02 
 -11   5  -5   29.86    1.02 
 -11   5  -5   29.36    0.94 
 -13  -5  -5   51.17    1.59 
  13  -5   5   49.38    1.50 
 -13  -5  -5   48.84    1.61 
  13  -5   5   47.34    1.56 
 -13   5  -5   50.57    1.53 
  13   5   5   52.23    1.60 
  13   5   5   47.96    1.56 
 -13   5  -5   47.77    1.70 
 -13   5  -5   51.62    1.55 
 -15  -5  -5    1.49    0.24 
  15  -5   5    1.42    0.19 
 -15  -5  -5    1.83    0.26 
 -15   5  -5    1.40    0.20 
  15   5   5    1.72    0.25 
 -15   5  -5    1.71    0.27 
  17  -5   5   11.33    0.50 
 -17  -5  -5   10.85    0.59 
 -17  -5  -5   10.95    0.79 
 -17  -5  -5   10.05    0.55 
 -17   5  -5   10.55    0.59 
 -17   5  -5   10.89    0.51 
 -17   5  -5   10.90    0.54 
 -20  -6   5    1.97    0.41 
 -20  -6   5    1.55    0.16 
  20  -6  -5    1.87    0.29 
  20   6  -5    1.72    0.22 
 -20   6   5    1.49    0.25 
  18  -6  -5    5.87    0.34 
 -18  -6   5    6.80    0.61 
  18  -6  -5    6.96    0.37 
 -18  -6   5    5.89    0.33 
  18  -6  -5    6.62    0.43 
  18   6  -5    5.82    0.35 
 -18   6   5    7.14    0.43 
  16  -6  -5    1.84    0.20 
  16  -6  -5    1.73    0.24 
  16  -6  -5    1.37    0.17 
 -16  -6   5    1.82    0.37 
  16   6  -5    2.06    0.22 
  16   6  -5    1.94    0.33 
 -16   6   5    1.61    0.22 
  14  -6  -5   22.13    0.76 
  14  -6  -5   20.94    0.76 
  14  -6  -5   23.64    0.85 
 -14  -6   5   21.61    0.76 
 -14  -6   5   21.55    1.05 
  14   6  -5   22.71    0.75 
 -14   6   5   23.57    0.83 
  14   6  -5   20.82    0.78 
  14   6  -5   19.42    0.82 
 -14   6   5   22.47    0.78 
  12  -6  -5   24.70    0.88 
 -12  -6   5   24.41    0.79 
  12  -6  -5   23.62    0.79 
 -12  -6   5   24.75    1.11 
  12  -6  -5   24.18    0.87 
  12  -6  -5   23.75    0.81 
 -12   6   5   24.50    0.83 
 -12   6   5   23.41    0.89 
  12   6  -5   24.00    0.82 
  12   6  -5   22.74    0.83 
  12   6  -5   24.32    0.78 
 -10  -6   5   47.43    1.39 
  10  -6  -5   49.46    1.45 
  10  -6  -5   47.17    1.50 
  10  -6  -5   47.31    1.44 
  10  -6  -5   46.82    1.40 
 -10  -6   5   46.60    1.73 
  10   6  -5   47.87    1.44 
  10   6  -5   49.22    1.40 
 -10   6   5   47.32    1.45 
 -10   6   5   47.43    1.48 
  10   6  -5   47.00    1.47 
   8  -6  -5   25.78    0.86 
  -8  -6   5   27.91    0.79 
   8  -6  -5   26.73    0.92 
   8  -6  -5   27.85    0.88 
   8  -6  -5   27.06    0.81 
  -8  -6   5   26.11    1.37 
  -8   6   5   26.37    0.89 
   8   6  -5   27.06    0.88 
  -8   6   5   27.07    0.90 
   8   6  -5   27.41    0.81 
   8   6  -5   26.42    0.84 
   6  -6  -5   12.68    0.48 
   6  -6  -5   12.08    0.36 
   6  -6  -5   12.56    0.46 
  -6  -6   5   12.23    0.69 
   6  -6  -5   12.50    0.40 
  -6   6   5   12.02    0.49 
  -6   6   5   12.77    0.51 
   6   6  -5   12.26    0.39 
   6   6  -5   12.63    0.42 
   4  -6  -5    0.37    0.11 
   4  -6  -5    0.29    0.09 
  -4  -6   5    0.48    0.21 
   4   6  -5    0.45    0.06 
  -4   6   5    0.40    0.12 
   4   6  -5    0.42    0.05 
   4   6  -5    0.38    0.04 
  -4   6   5    0.33    0.11 
  -2  -6   5    0.39    0.19 
   2  -6  -5    0.40    0.11 
   2  -6  -5    0.30    0.09 
  -2   6   5    0.17    0.10 
  -2   6   5    0.24    0.11 
   2   6  -5    0.28    0.04 
   2   6  -5    0.35    0.09 
   0  -6  -5   26.06    0.86 
   0  -6   5   27.10    1.05 
   0  -6  -5   26.94    0.88 
   0   6   5   27.25    0.91 
   0   6  -5   28.19    0.85 
   0   6  -5   27.28    0.77 
   0   6  -5   27.42    0.77 
   0   6   5   26.80    0.92 
  -2  -6  -5   46.28    1.35 
  -2  -6  -5   48.77    1.44 
  -2  -6  -5   44.68    1.42 
   2  -6   5   47.45    1.59 
   2   6   5   49.39    1.48 
  -2   6  -5   47.02    1.34 
  -2   6  -5   49.83    1.42 
   2   6   5   46.94    1.48 
  -4  -6  -5   39.93    1.20 
   4  -6   5   41.83    1.38 
  -4  -6  -5   42.26    1.27 
  -4  -6  -5   40.51    1.25 
  -4  -6  -5   38.69    1.27 
   4   6   5   40.00    1.31 
  -4   6  -5   40.72    1.15 
   4   6   5   39.68    1.28 
  -4   6  -5   40.93    1.24 
   4   6   5   41.00    1.30 
  -4   6  -5   40.86    1.17 
  -6  -6  -5   26.16    0.94 
  -6  -6  -5   29.52    0.95 
  -6  -6  -5   28.31    0.90 
   6   6   5   27.80    0.87 
  -6   6  -5   28.61    0.93 
  -6   6  -5   29.07    0.86 
   6   6   5   28.09    0.97 
  -6   6  -5   28.30    0.84 
   6   6   5   27.70    0.95 
   8  -6   5    9.50    0.30 
  -8  -6  -5    9.92    0.45 
  -8  -6  -5    9.04    0.51 
  -8  -6  -5    8.49    0.40 
  -8   6  -5    9.56    0.35 
   8   6   5    9.22    0.38 
  -8   6  -5    8.57    0.37 
   8   6   5    8.65    0.45 
  -8   6  -5    9.64    0.44 
   8   6   5    9.56    0.45 
 -10  -6  -5    1.85    0.21 
  10  -6   5    1.44    0.18 
  10  -6   5    1.89    0.18 
 -10   6  -5    1.75    0.23 
 -10   6  -5    2.03    0.17 
  10   6   5    1.56    0.22 
  10   6   5    1.94    0.20 
 -10   6  -5    1.82    0.19 
 -12  -6  -5   27.17    0.96 
 -12  -6  -5   27.30    0.96 
  12  -6   5   27.57    0.94 
 -12   6  -5   26.64    0.97 
  12   6   5   27.18    0.98 
 -12   6  -5   25.78    0.88 
 -12   6  -5   27.54    0.92 
 -14  -6  -5   17.19    0.72 
 -14  -6  -5   15.58    0.69 
  14  -6   5   16.56    0.61 
 -14  -6  -5   16.65    1.01 
 -14   6  -5   17.40    0.73 
  14   6   5   17.34    0.73 
 -14   6  -5   16.96    0.64 
 -14   6  -5   18.03    0.68 
 -16  -6  -5   15.48    0.67 
 -16  -6  -5   14.88    0.97 
 -16   6  -5   14.69    0.69 
  16   6   5   16.05    0.69 
 -16   6  -5   14.77    0.64 
  17  -7  -5   -0.01    0.15 
 -17  -7   5    0.07    0.29 
  17  -7  -5    0.35    0.11 
  17  -7  -5    0.10    0.12 
 -17   7   5   -0.10    0.15 
  17   7  -5    0.02    0.12 
 -17   7   5   -0.12    0.13 
 -15  -7   5    1.34    0.37 
  15  -7  -5    1.24    0.15 
  15  -7  -5    1.08    0.18 
  15  -7  -5    0.99    0.21 
  15  -7  -5    1.36    0.16 
 -15   7   5    1.16    0.22 
  15   7  -5    1.44    0.19 
  15   7  -5    1.36    0.17 
 -15   7   5    1.20    0.28 
  13  -7  -5    0.41    0.14 
  13  -7  -5    0.52    0.10 
 -13  -7   5    0.14    0.27 
  13  -7  -5    0.41    0.15 
 -13  -7   5    0.30    0.10 
  13  -7  -5    0.41    0.16 
  13  -7  -5    0.31    0.11 
  13   7  -5    0.24    0.13 
  13   7  -5    0.28    0.12 
  13   7  -5    0.32    0.11 
 -13   7   5    0.28    0.16 
 -13   7   5    0.29    0.12 
  11  -7  -5    0.23    0.12 
  11  -7  -5    0.18    0.07 
 -11  -7   5    0.35    0.08 
  11  -7  -5    0.22    0.10 
  11  -7  -5    0.23    0.16 
  11  -7  -5    0.33    0.14 
 -11  -7   5    0.20    0.27 
  11   7  -5    0.19    0.10 
  11   7  -5    0.23    0.11 
 -11   7   5    0.22    0.14 
 -11   7   5    0.06    0.11 
  11   7  -5    0.26    0.09 
   9  -7  -5    3.40    0.36 
   9  -7  -5    3.06    0.22 
   9  -7  -5    3.51    0.24 
  -9  -7   5    3.30    0.47 
   9   7  -5    3.78    0.19 
  -9   7   5    3.35    0.27 
  -9   7   5    3.42    0.28 
   9   7  -5    3.22    0.22 
   9   7  -5    3.44    0.23 
  -9   7   5    3.11    0.24 
   7  -7  -5    3.26    0.22 
  -7  -7   5    3.04    0.43 
   7  -7  -5    3.47    0.24 
  -7   7   5    3.37    0.27 
   7   7  -5    3.92    0.30 
   7   7  -5    3.65    0.17 
  -7   7   5    3.59    0.25 
  -5  -7   5    1.49    0.33 
   5  -7  -5    1.66    0.17 
   5  -7  -5    1.72    0.17 
  -5   7   5    1.30    0.19 
   5   7  -5    1.49    0.15 
   5   7  -5    1.42    0.12 
   5   7  -5    1.52    0.09 
   5   7  -5    1.38    0.10 
  -5   7   5    1.08    0.16 
   3  -7  -5    0.04    0.09 
  -3  -7   5    0.07    0.21 
   3  -7  -5    0.04    0.08 
  -3   7   5    0.01    0.11 
  -3   7   5    0.16    0.11 
   3   7  -5    0.12    0.05 
   3   7  -5    0.09    0.07 
   1  -7  -5    8.55    0.36 
   1  -7  -5    8.92    0.37 
   1   7  -5    8.36    0.28 
  -1   7   5    7.67    0.40 
   1   7  -5    8.45    0.33 
  -1   7   5    8.48    0.41 
   1  -7   5    0.60    0.23 
  -1  -7  -5    0.61    0.11 
  -1  -7  -5    0.78    0.14 
   1   7   5    0.60    0.16 
  -1   7  -5    0.83    0.08 
  -1   7  -5    0.81    0.13 
   1   7   5    0.68    0.14 
  -3  -7  -5    4.04    0.25 
   3  -7   5    4.28    0.40 
  -3  -7  -5    4.71    0.28 
  -3   7  -5    4.52    0.19 
   3   7   5    3.97    0.30 
   3   7   5    4.68    0.32 
  -3   7  -5    4.33    0.24 
  -5  -7  -5    0.68    0.15 
  -5  -7  -5    0.71    0.14 
   5  -7   5    0.61    0.20 
  -5   7  -5    0.61    0.07 
   5   7   5    0.44    0.15 
   5   7   5    0.82    0.16 
  -5   7  -5    0.73    0.07 
  -5   7  -5    0.90    0.15 
   5   7   5    0.68    0.16 
  -5   7  -5    0.80    0.10 
  -7  -7  -5    1.39    0.18 
  -7  -7  -5    1.26    0.18 
   7   7   5    1.45    0.14 
   7   7   5    1.08    0.20 
  -7   7  -5    1.29    0.12 
  -7   7  -5    1.25    0.17 
  -7   7  -5    1.06    0.13 
   9   7   5   20.87    0.80 
  -9   7  -5   19.98    0.70 
   9   7   5   19.77    0.68 
  -9   7  -5   20.81    0.75 
  -9   7  -5   20.45    0.66 
 -11  -7  -5    0.69    0.17 
  11  -7   5    0.72    0.08 
  11   7   5    1.01    0.21 
 -11   7  -5    0.64    0.15 
  11   7   5    0.82    0.14 
 -11   7  -5    0.76    0.13 
 -11   7  -5    0.71    0.18 
  13  -7   5    3.53    0.20 
 -13  -7  -5    3.51    0.59 
 -13  -7  -5    3.83    0.32 
 -13   7  -5    3.63    0.29 
 -13   7  -5    3.70    0.25 
 -13   7  -5    3.52    0.32 
  13   7   5    3.30    0.26 
 -14  -8   5   11.56    0.84 
  14  -8  -5   10.87    0.48 
  14  -8  -5   11.43    0.46 
  14  -8  -5   11.43    0.57 
  14  -8  -5   11.08    0.44 
  14  -8  -5   11.28    0.39 
  14   8  -5   10.99    0.50 
  14   8  -5   11.80    0.46 
 -14   8   5   11.29    0.56 
 -12  -8   5   21.56    1.13 
  12  -8  -5   20.00    0.69 
  12  -8  -5   21.12    0.70 
 -12  -8   5   20.17    0.65 
  12  -8  -5   20.42    0.85 
 -12   8   5   21.30    0.80 
  12   8  -5   21.07    0.69 
  12   8  -5   19.60    0.75 
  12   8  -5   20.00    0.74 
 -12   8   5   20.02    0.75 
  10  -8  -5   45.44    1.63 
  10  -8  -5   46.76    1.40 
 -10  -8   5   46.23    1.83 
 -10   8   5   49.22    1.52 
 -10   8   5   45.25    1.45 
 -10   8   5   48.86    1.50 
  10   8  -5   44.80    1.43 
  10   8  -5   46.55    1.37 
  10   8  -5   44.71    1.43 
  -8  -8   5    3.46    0.52 
   8  -8  -5    3.14    0.22 
   8  -8  -5    2.67    0.39 
   8  -8  -5    2.65    0.24 
   8   8  -5    2.93    0.17 
   8   8  -5    3.09    0.21 
   8   8  -5    2.67    0.21 
  -8   8   5    2.86    0.25 
  -8   8   5    2.83    0.29 
   6  -8  -5  103.32    2.91 
   6  -8  -5  103.83    2.92 
  -6  -8   5  103.61    3.35 
   6  -8  -5   98.37    3.27 
   6   8  -5  105.10    2.87 
   6   8  -5  101.58    2.85 
  -6   8   5  104.97    3.03 
  -6   8   5  102.78    2.99 
   6   8  -5  101.31    2.92 
   6   8  -5   98.49    2.91 
   6   8  -5  107.83    2.91 
   4  -8  -5   63.39    1.84 
   4  -8  -5   63.68    2.24 
  -4  -8   5   61.04    2.21 
   4  -8  -5   62.42    1.83 
   4   8  -5   63.17    1.81 
  -4   8   5   62.60    1.92 
  -4   8   5   65.76    1.95 
   4   8  -5   61.63    1.82 
   4   8  -5   64.87    1.81 
   2  -8  -5    8.21    0.35 
  -2  -8   5    8.28    0.61 
   2  -8  -5    6.16    0.43 
  -2   8   5    7.50    0.40 
  -2   8   5    8.23    0.43 
   2   8  -5    7.76    0.29 
   2   8  -5    8.00    0.31 
   0  -8   5   36.45    1.43 
   0  -8  -5   38.71    1.15 
   0  -8  -5   38.03    1.14 
   0   8   5   37.21    1.23 
   0   8   5   35.40    1.21 
   0   8  -5   36.11    1.10 
  -2  -8  -5   11.37    0.43 
   2  -8   5   10.52    0.65 
  -2  -8  -5   10.92    0.44 
  -2   8  -5   11.19    0.37 
   2   8   5   10.14    0.50 
  -2   8  -5   11.25    0.40 
   2   8   5   10.64    0.51 
   4  -8   5   13.78    0.71 
  -4  -8  -5   13.23    0.52 
  -4  -8  -5   12.69    0.50 
   4   8   5   13.18    0.59 
  -4   8  -5   12.83    0.48 
   4   8   5   13.76    0.60 
  -4   8  -5   12.92    0.45 
  -6  -8  -5   23.43    0.82 
  -6  -8  -5   24.13    0.83 
   6  -8   5   26.17    1.02 
  -6   8  -5   24.63    0.78 
   6   8   5   24.58    0.91 
  -6   8  -5   24.08    0.71 
  -6   8  -5   24.36    0.81 
   6   8   5   24.56    0.93 
  -6   8  -5   24.38    0.71 
  -8  -8  -5   40.51    1.30 
  -8  -8  -5   39.97    1.28 
  -8  -8  -5   39.94    1.77 
   8   8   5   41.01    1.41 
  -8   8  -5   40.40    1.19 
  -8   8  -5   41.11    1.26 
  -8   8  -5   42.19    1.28 
   8   8   5   42.07    1.38 
 -10  -8  -5   17.56    0.67 
 -10  -8  -5   17.05    0.68 
 -10  -8  -5   17.29    1.11 
 -10   8  -5   18.50    0.61 
  10   8   5   17.22    0.93 
 -10   8  -5   18.88    0.68 
 -10   8  -5   18.41    0.67 
  10   8   5   18.80    0.62 
 -12  -8  -5   10.93    0.51 
 -12  -8  -5   10.92    0.91 
 -12   8  -5   11.69    0.51 
  12   8   5   11.11    0.57 
  11  -9  -5    0.47    0.08 
 -11  -9   5    0.80    0.41 
  11  -9  -5    0.39    0.21 
  11  -9  -5    0.34    0.08 
 -11   9   5    0.69    0.21 
  11   9  -5    0.65    0.11 
  11   9  -5    0.84    0.12 
 -11   9   5    0.18    0.14 
  -9  -9   5    0.78    0.38 
   9  -9  -5    0.51    0.26 
   9  -9  -5    0.49    0.09 
   9  -9  -5    0.66    0.08 
   9   9  -5    0.63    0.11 
   9   9  -5    0.70    0.13 
   9   9  -5    0.68    0.10 
  -9   9   5    0.49    0.14 
  -9   9   5    0.51    0.17 
   9   9  -5    0.63    0.13 
   9   9  -5    0.41    0.10 
  -7  -9   5    4.78    0.60 
   7  -9  -5    5.48    0.26 
   7  -9  -5    4.50    0.20 
   7  -9  -5    4.97    0.52 
   7   9  -5    4.30    0.19 
   7   9  -5    4.36    0.28 
  -7   9   5    4.16    0.31 
   7   9  -5    4.69    0.26 
  -7   9   5    4.89    0.36 
   7   9  -5    4.89    0.22 
   7   9  -5    4.60    0.21 
  -5  -9   5   68.75    2.45 
   5  -9  -5   70.13    2.43 
   5  -9  -5   66.23    1.92 
  -5   9   5   72.72    2.11 
   5   9  -5   66.39    1.92 
  -5   9   5   66.55    2.06 
   5   9  -5   65.49    1.97 
   5   9  -5   68.21    1.92 
   3  -9  -5   15.29    0.56 
  -3  -9   5   15.42    0.89 
   3  -9  -5   13.87    0.47 
   3  -9  -5   14.44    0.91 
   3   9  -5   14.01    0.43 
  -3   9   5   14.88    0.63 
  -3   9   5   13.44    0.59 
   3   9  -5   13.47    0.44 
   1  -9  -5   19.69    1.08 
   1  -9  -5   18.83    0.60 
   1  -9  -5   18.35    0.61 
  -1  -9   5   19.24    0.99 
  -1   9   5   19.41    0.75 
  -1   9   5   18.04    0.73 
  -1  -9  -5   16.10    0.55 
  -1  -9  -5   17.87    1.06 
   1  -9   5   16.61    0.89 
  -1  -9  -5   16.13    0.55 
   1   9   5   16.45    0.69 
   1   9   5   15.72    0.67 
   3  -9   5    3.98    0.47 
  -3  -9  -5    3.85    0.61 
  -3  -9  -5    4.09    0.23 
  -3   9  -5    4.66    0.22 
   3   9   5    4.05    0.33 
  -3   9  -5    4.12    0.17 
   3   9   5    3.93    0.34 
  -5  -9  -5    1.27    0.44 
  -5  -9  -5    1.58    0.17 
   5  -9   5    1.64    0.32 
  -5  -9  -5    1.68    0.17 
  -5   9  -5    1.87    0.16 
   5   9   5    1.57    0.23 
  -5   9  -5    1.88    0.13 
   5   9   5    2.27    0.28 
   7  -9   5   13.64    0.70 
  -7  -9  -5   11.93    0.49 
  -7  -9  -5   12.10    0.49 
  -7  -9  -5   12.39    0.97 
   7   9   5   12.06    0.61 
   7   9   5   12.64    0.61 
  -7   9  -5   12.46    0.48 
  -7   9  -5   13.73    0.47 
  -4 -10   5    0.35    0.34 
   4 -10  -5    0.65    0.36 
  -4  10   5    0.20    0.16 
  -4  10   5    0.38    0.19 
  -2 -10   5    1.39    0.40 
  -2  10   5    1.35    0.22 
   0 -10  -5    2.67    0.54 
   0 -10   5    3.15    0.51 
   0  10   5    1.90    0.27 
   0  10   5    3.12    0.32 
   2 -10   5    1.77    0.38 
  -2 -10  -5    1.92    0.51 
   2  10   5    1.65    0.25 
 -22   0   6   12.75    0.58 
  22   0  -6   11.90    0.57 
 -20   0   6   19.20    0.74 
  20   0  -6   18.83    0.74 
  18   0  -6   10.68    0.50 
 -18   0   6    9.68    0.45 
  18   0  -6    9.77    0.50 
  18   0  -6    9.43    0.45 
 -18   0   6    8.71    0.43 
  16   0  -6    0.35    0.12 
  16   0  -6    0.55    0.13 
  16   0  -6    0.71    0.16 
 -16   0   6    0.51    0.13 
 -16   0   6    0.46    0.12 
  14   0  -6  116.88    3.31 
 -14   0   6  115.73    3.25 
  14   0  -6  111.32    3.26 
  14   0  -6  109.07    3.31 
  14   0  -6  118.46    3.26 
 -14   0   6  113.39    3.24 
 -10   0   6   87.72    2.47 
  10   0  -6   82.44    2.54 
 -10   0   6   91.04    2.47 
   8   0  -6  193.36    7.81 
   8   0  -6  199.69    7.66 
   6   0  -6    1.68    0.16 
   6   0  -6    2.18    0.13 
   6   0  -6    2.38    0.14 
  -6   0   6    1.92    0.12 
   4   0  -6   56.94    1.62 
  -4   0   6   57.10    1.62 
  -2   0   6    1.31    0.10 
   2   0  -6    1.25    0.11 
  -2   0   6    1.08    0.10 
   0   0  -6  231.71    8.25 
  -2   0  -6  261.18    9.29 
  -4   0  -6  244.94    8.98 
   4   0   6  222.99    8.73 
  -6   0  -6  142.17    4.04 
   6   0   6  143.29    4.02 
  -8   0  -6   78.69    2.34 
  -8   0  -6   83.43    2.35 
   8   0   6   82.78    2.36 
   8   0   6   77.51    2.31 
  -8   0  -6   81.11    2.38 
   8   0   6   80.72    2.37 
 -10   0  -6  111.91    3.29 
 -10   0  -6  116.07    3.29 
  10   0   6  115.03    3.26 
  10   0   6  114.46    3.30 
 -10   0  -6  115.65    3.34 
  10   0   6  113.96    3.26 
  12   0   6  137.06    3.98 
 -12   0  -6  142.54    4.08 
 -12   0  -6  139.67    4.02 
  12   0   6  144.54    3.99 
 -12   0  -6  138.28    4.02 
  14   0   6   26.26    0.89 
 -14   0  -6   25.57    0.98 
  14   0   6   27.55    0.90 
 -14   0  -6   26.16    0.94 
 -14   0  -6   25.09    0.92 
  16   0   6   31.16    1.08 
  16   0   6   32.84    1.09 
 -16   0  -6   32.19    1.19 
 -16   0  -6   32.19    1.14 
 -16   0  -6   33.16    1.14 
 -18   0  -6   38.59    1.39 
  18   0   6   37.18    1.26 
 -18   0  -6   38.02    1.32 
  23  -1  -6    1.50    0.25 
 -23  -1   6    1.86    0.25 
 -23   1   6    1.69    0.25 
  23   1  -6    2.40    0.29 
  21  -1  -6   45.27    1.51 
 -21  -1   6   46.86    1.50 
  21   1  -6   45.57    1.50 
 -21   1   6   49.06    1.53 
 -19  -1   6    9.16    0.51 
  19  -1  -6   10.22    0.48 
 -19   1   6   10.02    0.48 
  19   1  -6    9.68    0.46 
  17  -1  -6   40.02    1.29 
 -17  -1   6   40.51    1.27 
 -17  -1   6   41.00    1.28 
  17  -1  -6   40.60    1.29 
  17   1  -6   40.60    1.27 
  17   1  -6   39.10    1.29 
  17   1  -6   39.72    1.34 
 -17   1   6   41.38    1.29 
 -15  -1   6   48.87    1.44 
  15  -1  -6   46.64    1.46 
  15  -1  -6   49.12    1.50 
  15  -1  -6   45.41    1.44 
  15  -1  -6   48.91    1.47 
 -15  -1   6   45.84    1.44 
  15   1  -6   48.25    1.46 
  15   1  -6   48.10    1.51 
  15   1  -6   43.26    1.52 
 -15   1   6   48.37    1.46 
 -15   1   6   46.32    1.44 
  15   1  -6   50.13    1.45 
  13  -1  -6   24.22    0.82 
 -13  -1   6   24.62    0.77 
  13  -1  -6   24.63    0.79 
  13  -1  -6   21.82    0.79 
  13  -1  -6   24.58    0.79 
 -13  -1   6   23.34    0.76 
  13   1  -6   22.90    0.81 
 -13   1   6   23.56    0.77 
 -13   1   6   24.86    0.79 
  13   1  -6   23.10    0.77 
  13   1  -6   23.71    0.77 
  13   1  -6   20.69    0.84 
   9  -1  -6   47.93    1.40 
  -9  -1   6   47.44    1.36 
  -9  -1   6   49.09    1.36 
   9  -1  -6   45.19    1.39 
   9  -1  -6   45.95    1.42 
   9   1  -6   47.65    1.37 
  -9   1   6   47.30    1.38 
   9   1  -6   42.90    1.47 
  -9   1   6   48.90    1.39 
   9   1  -6   47.63    1.37 
  -7  -1   6    0.35    0.06 
   7  -1  -6    0.22    0.06 
  -7  -1   6    0.41    0.06 
   7   1  -6    0.32    0.06 
  -7   1   6    0.24    0.07 
   7   1  -6    0.34    0.11 
  -7   1   6    0.22    0.07 
   7   1  -6    0.29    0.07 
   5  -1  -6  157.65    6.60 
   5   1  -6  172.21    6.36 
   5   1  -6  167.51    6.13 
   3  -1  -6    0.22    0.07 
   3  -1  -6    0.37    0.07 
  -3  -1   6    0.30    0.05 
  -3  -1   6    0.30    0.05 
  -3   1   6    0.36    0.07 
   3   1  -6    0.26    0.05 
   3   1  -6    0.28    0.09 
  -3   1   6    0.49    0.08 
   1   1  -6   75.92    2.14 
  -1   1   6   72.04    2.14 
   1   1  -6   77.97    2.23 
   1  -1   6   46.47    1.29 
  -1  -1  -6   45.39    1.31 
   1  -1   6   41.46    1.28 
  -1  -1  -6   44.85    1.32 
  -1  -1  -6   45.04    1.32 
   1   1   6   44.82    1.32 
  -1   1  -6   44.43    1.29 
  -1   1  -6   44.94    1.33 
  -1   1  -6   46.12    1.28 
  -3  -1  -6  421.78   14.29 
   3  -1   6  419.80   13.53 
  -3   1  -6  423.06   13.68 
   3   1   6  424.54   14.17 
  -5  -1  -6   10.22    0.40 
   5  -1   6   10.11    0.40 
   5  -1   6   10.67    0.37 
  -5  -1  -6    9.70    0.41 
  -5  -1  -6   10.22    0.40 
  -5   1  -6   10.37    0.38 
   5   1   6    9.70    0.40 
  -5   1  -6   10.19    0.38 
   5   1   6    9.53    0.37 
  -5   1  -6    9.79    0.41 
   5   1   6   10.17    0.39 
  -7  -1  -6    0.36    0.13 
  -7  -1  -6    0.35    0.11 
   7  -1   6    0.39    0.11 
   7  -1   6    0.23    0.07 
  -7  -1  -6    0.52    0.11 
  -7   1  -6    0.28    0.09 
   7   1   6    0.36    0.10 
   7   1   6    0.50    0.11 
  -7   1  -6    0.35    0.09 
   7   1   6    0.35    0.11 
  -7   1  -6    0.46    0.13 
  -9  -1  -6   35.15    1.10 
  -9  -1  -6   33.66    1.10 
   9  -1   6   33.50    1.10 
  -9  -1  -6   34.11    1.14 
   9  -1   6   34.39    1.06 
   9  -1   6   34.27    1.04 
   9   1   6   32.48    1.10 
  -9   1  -6   35.93    1.14 
  -9   1  -6   34.46    1.09 
  -9   1  -6   35.24    1.09 
   9   1   6   36.23    1.09 
   9   1   6   33.48    1.08 
 -11  -1  -6   30.00    1.00 
  11  -1   6   29.68    0.95 
  11  -1   6   30.27    0.95 
 -11  -1  -6   30.78    1.05 
 -11  -1  -6   30.33    1.01 
  11  -1   6   29.15    1.01 
  11   1   6   30.72    0.98 
 -11   1  -6   30.19    1.05 
  11   1   6   29.46    1.01 
 -11   1  -6   29.25    0.99 
  11   1   6   28.87    0.98 
  13  -1   6    7.28    0.34 
 -13  -1  -6    7.60    0.40 
  13  -1   6    7.80    0.36 
 -13  -1  -6    7.49    0.57 
  13  -1   6    7.03    0.40 
 -13   1  -6    7.11    0.38 
  13   1   6    7.14    0.37 
 -13   1  -6    6.37    0.37 
  13   1   6    6.90    0.40 
  13   1   6    6.62    0.37 
 -15  -1  -6    0.46    0.16 
  15  -1   6    0.80    0.15 
  15  -1   6    0.78    0.15 
 -15  -1  -6    0.44    0.19 
 -15  -1  -6    0.74    0.19 
 -15   1  -6    0.83    0.18 
  15   1   6    0.68    0.15 
 -15   1  -6    0.64    0.16 
 -15   1  -6    0.97    0.17 
  15   1   6    0.66    0.17 
 -15   1  -6    0.84    0.22 
  17  -1   6   27.34    0.96 
 -17  -1  -6   27.26    1.02 
  17  -1   6   27.70    0.95 
 -17  -1  -6   28.16    1.08 
  17   1   6   28.46    0.99 
 -17   1  -6   26.27    1.01 
 -17   1  -6   28.21    1.02 
 -17   1  -6   28.70    1.09 
 -19  -1  -6    7.25    0.51 
  19  -1   6    6.85    0.41 
 -19  -1  -6    7.42    0.47 
  19   1   6    7.39    0.44 
 -19   1  -6    6.69    0.33 
 -19   1  -6    6.99    0.51 
 -24  -2   6    0.36    0.18 
  24  -2  -6    0.12    0.18 
 -24   2   6    0.39    0.19 
  24   2  -6    0.28    0.17 
 -22  -2   6    6.82    0.41 
  22  -2  -6    6.81    0.44 
  22   2  -6    7.32    0.42 
 -22   2   6    7.58    0.46 
  20  -2  -6    5.47    0.39 
 -20  -2   6    6.60    0.42 
 -20  -2   6    6.16    0.36 
  20   2  -6    6.56    0.38 
 -20   2   6    5.29    0.37 
 -18  -2   6   25.57    0.96 
  18  -2  -6   24.34    0.94 
 -18  -2   6   25.83    0.87 
  18  -2  -6   24.44    0.89 
  18  -2  -6   25.95    0.91 
 -18   2   6   24.80    0.88 
  18   2  -6   25.91    0.96 
  18   2  -6   27.22    0.89 
 -18   2   6   25.81    0.91 
  16  -2  -6  141.85    4.07 
  16  -2  -6  142.53    4.15 
 -16  -2   6  142.95    4.11 
 -16  -2   6  153.46    4.26 
  16  -2  -6  145.82    4.19 
  16  -2  -6  146.49    4.17 
  16   2  -6  145.91    4.16 
 -16   2   6  149.78    4.16 
  16   2  -6  144.76    4.13 
 -16   2   6  144.15    4.14 
  14  -2  -6   22.34    0.76 
 -14  -2   6   24.25    0.90 
  14  -2  -6   23.42    0.82 
  14  -2  -6   23.82    0.81 
 -14  -2   6   23.09    0.78 
  14  -2  -6   23.75    0.80 
 -14  -2   6   24.67    0.77 
  14   2  -6   24.05    0.80 
 -14   2   6   24.10    0.81 
 -14   2   6   23.56    0.78 
  14   2  -6   22.79    0.77 
  14   2  -6   23.52    0.84 
 -12  -2   6    1.56    0.22 
 -12  -2   6    1.29    0.13 
 -12  -2   6    1.35    0.14 
  12  -2  -6    0.93    0.13 
  12  -2  -6    1.43    0.17 
  12  -2  -6    1.25    0.14 
  12  -2  -6    1.00    0.15 
 -12   2   6    1.10    0.14 
  12   2  -6    1.27    0.15 
  12   2  -6    1.06    0.16 
  12   2  -6    0.97    0.12 
 -12   2   6    1.16    0.13 
  10  -2  -6   28.82    0.88 
 -10  -2   6   27.09    0.81 
 -10  -2   6   28.29    0.97 
  10  -2  -6   26.84    0.88 
  10  -2  -6   26.82    0.86 
 -10  -2   6   27.12    0.83 
  10   2  -6   27.32    0.84 
  10   2  -6   27.69    0.84 
 -10   2   6   27.30    0.86 
  10   2  -6   25.10    0.98 
 -10   2   6   26.42    0.85 
   8  -2  -6   12.60    0.48 
   8  -2  -6   12.24    0.46 
  -8  -2   6   12.69    0.39 
  -8  -2   6   11.83    0.53 
  -8  -2   6   12.67    0.41 
   8   2  -6   12.60    0.41 
   8   2  -6   11.90    0.41 
   8   2  -6   12.03    0.55 
  -8   2   6   12.49    0.44 
  -8   2   6   12.41    0.44 
   6  -2  -6    1.31    0.12 
  -6  -2   6    1.17    0.09 
   6  -2  -6    1.06    0.12 
  -6  -2   6    1.44    0.20 
   6   2  -6    1.26    0.09 
   6   2  -6    1.27    0.10 
   6   2  -6    1.15    0.17 
  -6   2   6    1.27    0.13 
  -6   2   6    1.29    0.12 
  -4  -2   6    3.60    0.14 
  -4  -2   6    4.24    0.28 
   4  -2  -6    3.82    0.21 
   4  -2  -6    3.43    0.18 
  -4   2   6    3.79    0.20 
   4   2  -6    3.93    0.16 
  -4   2   6    4.04    0.21 
   4   2  -6    3.86    0.15 
   2  -2  -6   31.64    0.94 
  -2  -2   6   31.66    0.89 
  -2  -2   6   31.92    0.89 
   2  -2  -6   31.37    0.95 
  -2   2   6   32.99    0.97 
  -2   2   6   31.22    0.96 
   2   2  -6   29.73    1.05 
   0  -2   6    7.81    0.26 
   0  -2  -6    7.91    0.32 
   0  -2   6    8.47    0.26 
   0  -2  -6    9.20    0.33 
   0  -2  -6    8.48    0.31 
   0   2  -6    8.41    0.27 
   0   2  -6    7.78    0.39 
   0   2   6    7.97    0.33 
   0   2  -6    7.98    0.35 
   0   2   6    8.94    0.34 
  -2  -2  -6   35.06    1.06 
  -2  -2  -6   34.00    1.06 
  -2  -2  -6   35.31    1.06 
   2  -2   6   35.02    1.01 
   2   2   6   34.76    1.04 
   2   2   6   35.59    1.07 
  -2   2  -6   35.03    1.00 
  -2   2  -6   34.08    1.14 
  -2   2  -6   33.56    1.01 
  -2   2  -6   35.59    1.06 
  -4  -2  -6    9.38    0.38 
  -4  -2  -6    9.69    0.38 
   4  -2   6    9.76    0.33 
   4  -2   6   10.02    0.38 
  -4  -2  -6    9.60    0.38 
  -4   2  -6    9.63    0.34 
  -4   2  -6    9.67    0.44 
   4   2   6    9.54    0.39 
  -4   2  -6    9.60    0.39 
  -4   2  -6    9.63    0.34 
   4   2   6    8.80    0.36 
   4   2   6    9.35    0.37 
   6  -2   6   23.57    0.76 
   6  -2   6   23.85    0.71 
  -6  -2  -6   22.59    0.77 
  -6  -2  -6   23.47    0.77 
  -6  -2  -6   21.19    0.76 
  -6   2  -6   23.21    0.73 
   6   2   6   22.39    0.76 
  -6   2  -6   23.29    0.79 
   6   2   6   22.86    0.76 
  -6   2  -6   23.10    0.82 
   6   2   6   23.11    0.75 
  -8  -2  -6   29.40    0.98 
  -8  -2  -6   30.56    0.98 
  -8  -2  -6   30.64    1.00 
   8  -2   6   29.67    0.97 
   8  -2   6   29.77    0.91 
  -8   2  -6   31.47    0.95 
   8   2   6   28.86    0.96 
  -8   2  -6   30.02    0.94 
  -8   2  -6   28.93    1.06 
  -8   2  -6   30.66    1.01 
   8   2   6   30.68    0.97 
   8   2   6   29.10    0.97 
  10  -2   6    0.32    0.09 
 -10  -2  -6    0.43    0.15 
 -10  -2  -6    0.33    0.13 
  10  -2   6    0.27    0.08 
 -10  -2  -6    0.26    0.12 
  10  -2   6    0.13    0.11 
 -10   2  -6    0.31    0.15 
  10   2   6    0.12    0.12 
 -10   2  -6    0.22    0.10 
  10   2   6    0.25    0.12 
  10   2   6    0.20    0.11 
 -10   2  -6    0.18    0.10 
 -12  -2  -6   13.33    0.57 
  12  -2   6   13.06    0.48 
 -12  -2  -6   12.42    0.56 
 -12  -2  -6   13.26    0.59 
  12  -2   6   12.90    0.56 
  12  -2   6   13.69    0.51 
  12   2   6   13.47    0.55 
  12   2   6   14.48    0.56 
 -12   2  -6   13.41    0.54 
 -12   2  -6   12.35    0.58 
 -12   2  -6   13.55    0.61 
 -14  -2  -6    0.85    0.18 
  14  -2   6    0.88    0.15 
 -14  -2  -6    0.92    0.21 
 -14  -2  -6    1.05    0.20 
  14  -2   6    0.96    0.14 
  14   2   6    1.03    0.19 
 -14   2  -6    0.86    0.16 
 -14   2  -6    0.69    0.15 
  14   2   6    0.57    0.15 
 -14   2  -6    0.78    0.21 
  16  -2   6    4.18    0.26 
 -16  -2  -6    4.27    0.40 
 -16  -2  -6    3.89    0.34 
  16  -2   6    4.12    0.29 
 -16   2  -6    3.57    0.31 
 -16   2  -6    3.51    0.24 
 -16   2  -6    4.22    0.38 
  16   2   6    4.15    0.33 
 -16   2  -6    3.69    0.32 
 -18  -2  -6    5.47    0.46 
  18  -2   6    5.64    0.36 
 -18  -2  -6    5.16    0.40 
  18  -2   6    5.72    0.35 
 -18   2  -6    5.38    0.39 
  18   2   6    5.63    0.38 
 -18   2  -6    5.80    0.47 
 -18   2  -6    5.49    0.40 
 -23  -3   6   23.95    0.88 
 -23  -3   6   25.86    1.00 
  23  -3  -6   23.55    0.96 
 -23   3   6   23.48    0.95 
  23   3  -6   24.02    0.92 
 -21  -3   6   11.06    0.61 
 -21  -3   6    9.84    0.48 
  21  -3  -6   10.82    0.56 
  21   3  -6   10.94    0.52 
 -21   3   6   11.17    0.55 
 -19  -3   6   28.21    1.10 
 -19  -3   6   28.41    0.94 
  19  -3  -6   27.75    1.01 
 -19   3   6   27.79    1.00 
  19   3  -6   28.72    0.97 
 -17  -3   6   11.58    0.51 
 -17  -3   6   12.52    0.48 
  17  -3  -6   12.10    0.52 
  17  -3  -6   12.07    0.54 
 -17  -3   6   12.82    0.64 
  17   3  -6   12.24    0.52 
 -17   3   6   10.93    0.50 
  17   3  -6   11.19    0.55 
 -17   3   6   11.63    0.53 
  17   3  -6   12.35    0.49 
  15  -3  -6   13.23    0.54 
 -15  -3   6   13.01    0.64 
  15  -3  -6   10.81    0.50 
 -15  -3   6   12.68    0.46 
 -15  -3   6   11.97    0.49 
  15  -3  -6   12.71    0.51 
  15  -3  -6   12.53    0.53 
  15   3  -6   12.29    0.50 
 -15   3   6   12.97    0.52 
  15   3  -6   12.71    0.55 
 -15   3   6   12.77    0.50 
  15   3  -6   12.58    0.49 
 -13  -3   6    8.26    0.31 
  13  -3  -6    7.49    0.32 
  13  -3  -6    7.73    0.36 
  13  -3  -6    8.20    0.39 
  13  -3  -6    7.95    0.37 
 -13  -3   6    7.90    0.48 
 -13  -3   6    7.21    0.33 
  13   3  -6    7.78    0.35 
 -13   3   6    8.09    0.37 
  13   3  -6    7.49    0.38 
 -13   3   6    7.60    0.34 
  13   3  -6    7.79    0.33 
  11  -3  -6    1.47    0.16 
 -11  -3   6    1.59    0.11 
  11  -3  -6    1.36    0.17 
 -11  -3   6    1.50    0.24 
 -11  -3   6    1.50    0.14 
  11  -3  -6    1.62    0.16 
  11   3  -6    1.37    0.14 
 -11   3   6    1.62    0.16 
 -11   3   6    1.53    0.17 
  11   3  -6    1.52    0.14 
   5  -3  -6  205.50    8.73 
   5   3  -6  219.64    7.16 
  -5   3   6  222.75    8.75 
   5   3  -6  234.24    7.38 
   3  -3  -6  418.09   14.33 
   3   3  -6  411.56   12.04 
   3   3  -6  403.77   11.97 
  -3   3   6  435.00   14.36 
   1  -3  -6   30.11    0.93 
   1  -3  -6   28.66    0.89 
   1  -3  -6   29.94    0.91 
  -1  -3   6   31.84    1.03 
   1   3  -6   28.86    1.05 
  -1   3   6   29.54    0.93 
  -1   3   6   28.88    0.93 
   1   3  -6   30.13    0.96 
  -1  -3  -6   69.44    1.94 
  -1  -3  -6   69.67    1.97 
  -1  -3  -6   65.08    1.96 
   1   3   6   68.38    1.97 
   1   3   6   66.39    1.98 
  -1   3  -6   67.29    2.09 
  -1   3  -6   66.19    1.95 
  -1   3  -6   68.50    1.88 
  -3  -3  -6   17.55    0.59 
  -3  -3  -6   17.06    0.61 
   3  -3   6   15.88    0.49 
  -3  -3  -6   15.42    0.58 
   3   3   6   16.34    0.59 
  -3   3  -6   16.19    0.51 
  -3   3  -6   18.07    0.59 
  -3   3  -6   16.83    0.51 
   3   3   6   17.22    0.55 
  -5  -3  -6   38.58    1.19 
  -5  -3  -6   36.44    1.19 
  -5  -3  -6   41.07    1.20 
   5  -3   6   37.93    1.12 
   5  -3   6   38.17    1.17 
   5   3   6   38.13    1.18 
  -5   3  -6   38.94    1.13 
  -5   3  -6   38.26    1.13 
   5   3   6   37.87    1.16 
  -5   3  -6   40.34    1.20 
  -5   3  -6   34.60    1.26 
   5   3   6   39.72    1.20 
  -7  -3  -6  129.56    3.64 
   7  -3   6  125.85    3.54 
   7  -3   6  125.47    3.62 
  -7  -3  -6  125.74    3.64 
  -7  -3  -6  132.95    3.64 
   7   3   6  126.93    3.61 
  -7   3  -6  127.72    3.65 
  -7   3  -6  130.01    3.58 
  -7   3  -6  122.21    3.70 
   7   3   6  126.14    3.62 
  -7   3  -6  128.01    3.57 
   7   3   6  127.42    3.63 
  -9  -3  -6   41.25    1.34 
   9  -3   6   45.34    1.25 
  -9  -3  -6   38.72    1.32 
   9  -3   6   41.34    1.32 
  -9  -3  -6   41.37    1.33 
   9   3   6   42.04    1.33 
   9   3   6   41.41    1.32 
   9   3   6   41.86    1.31 
  -9   3  -6   42.39    1.28 
  -9   3  -6   43.21    1.29 
  -9   3  -6   42.77    1.36 
  11  -3   6  116.47    3.37 
  11  -3   6  117.76    3.28 
 -11  -3  -6  115.62    3.37 
 -11  -3  -6  114.28    3.38 
 -11  -3  -6  116.02    3.39 
  11   3   6  111.77    3.35 
  11   3   6  118.40    3.36 
 -11   3  -6  114.84    3.40 
 -11   3  -6  117.13    3.33 
 -11   3  -6  114.88    3.44 
  11   3   6  117.97    3.37 
 -11   3  -6  117.56    3.33 
 -13  -3  -6   45.34    1.48 
 -13  -3  -6   42.80    1.59 
 -13  -3  -6   43.59    1.46 
  13  -3   6   45.03    1.46 
  13  -3   6   46.67    1.38 
  13  -3   6   45.27    1.32 
 -13   3  -6   45.60    1.50 
  13   3   6   46.65    1.47 
 -13   3  -6   47.07    1.46 
 -13   3  -6   45.84    1.43 
  13   3   6   46.68    1.54 
 -13   3  -6   42.32    1.41 
 -15  -3  -6   50.04    1.61 
  15  -3   6   49.25    1.45 
 -15  -3  -6   51.23    1.65 
  15  -3   6   49.44    1.52 
 -15   3  -6   48.56    1.65 
 -15   3  -6   52.00    1.58 
  15   3   6   50.73    1.59 
 -15   3  -6   48.50    1.57 
 -15   3  -6   45.01    1.48 
  17  -3   6   14.74    0.54 
 -17  -3  -6   16.09    0.70 
  17  -3   6   14.78    0.60 
 -17  -3  -6   15.44    0.74 
 -17   3  -6   13.67    0.64 
 -17   3  -6   16.11    0.67 
  17   3   6   15.15    0.66 
 -17   3  -6   15.36    0.73 
 -22  -4   6   22.13    0.81 
  22  -4  -6   22.66    0.93 
 -22  -4   6   24.08    1.02 
  22   4  -6   22.74    0.86 
 -22   4   6   23.02    0.91 
 -20  -4   6   10.88    0.67 
 -20  -4   6   11.21    0.48 
  20  -4  -6   12.19    0.59 
 -20   4   6   11.32    0.56 
  20   4  -6   11.97    0.52 
  18  -4  -6   29.56    1.07 
 -18  -4   6   30.08    1.21 
 -18  -4   6   31.35    0.97 
  18  -4  -6   30.05    1.08 
 -18   4   6   29.04    1.03 
 -18   4   6   31.50    1.07 
  18   4  -6   31.03    1.02 
  16  -4  -6   87.98    2.58 
 -16  -4   6   87.83    2.45 
  16  -4  -6   87.02    2.54 
  16  -4  -6   85.96    2.57 
 -16   4   6   87.69    2.53 
  16   4  -6   84.76    2.50 
  16   4  -6   84.10    2.58 
  16   4  -6   83.42    2.54 
 -16   4   6   85.03    2.55 
  14  -4  -6   73.74    2.19 
  14  -4  -6   73.34    2.12 
  14  -4  -6   77.14    2.22 
 -14  -4   6   72.64    2.18 
  14  -4  -6   77.90    2.24 
 -14  -4   6   71.82    2.38 
  14   4  -6   77.69    2.16 
  14   4  -6   73.10    2.24 
 -14   4   6   74.40    2.21 
 -14   4   6   70.17    2.17 
  14   4  -6   74.58    2.19 
  12  -4  -6   30.46    1.00 
  12  -4  -6   30.30    0.96 
 -12  -4   6   30.00    1.15 
 -12  -4   6   30.59    0.85 
 -12  -4   6   28.78    0.93 
  12  -4  -6   28.90    0.96 
 -12   4   6   29.27    0.95 
  12   4  -6   29.13    0.99 
  12   4  -6   27.84    0.93 
  12   4  -6   29.39    0.91 
 -12   4   6   28.87    0.97 
 -10  -4   6   45.09    1.55 
  10  -4  -6   44.00    1.35 
 -10  -4   6   44.28    1.32 
  10  -4  -6   44.17    1.39 
  10  -4  -6   44.52    1.36 
 -10   4   6   44.20    1.36 
 -10   4   6   46.66    1.38 
  10   4  -6   45.25    1.31 
  -8  -4   6   33.29    0.99 
   8  -4  -6   34.36    1.09 
   8  -4  -6   33.55    1.03 
  -8  -4   6   34.13    1.23 
   8  -4  -6   33.69    1.05 
   8   4  -6   33.58    0.99 
  -8   4   6   33.35    1.05 
   8   4  -6   33.71    1.00 
  -8   4   6   35.15    1.07 
  -6  -4   6   25.17    0.72 
   6  -4  -6   24.77    0.84 
   6  -4  -6   25.77    0.81 
  -6  -4   6   25.09    0.97 
   6   4  -6   25.87    0.74 
   6   4  -6   24.94    0.74 
  -6   4   6   25.25    0.82 
  -6   4   6   25.51    0.82 
   4  -4  -6   60.66    1.74 
   4  -4  -6   57.63    1.72 
  -4  -4   6   59.11    1.89 
  -4   4   6   60.29    1.76 
   4   4  -6   59.53    1.64 
   4   4  -6   59.78    1.64 
  -4   4   6   57.52    1.75 
   2  -4  -6  130.53    3.60 
   2  -4  -6  132.29    3.62 
   2  -4  -6  128.50    3.56 
  -2   4   6  120.75    3.62 
   0  -4  -6  178.62    4.95 
  -2  -4  -6   29.77    0.97 
  -2  -4  -6   28.52    0.96 
  -2  -4  -6   30.95    0.93 
   2  -4   6   33.21    1.07 
  -2   4  -6   30.49    0.95 
  -2   4  -6   30.52    0.86 
  -2   4  -6   30.35    0.86 
  -2   4  -6   28.20    1.14 
   2   4   6   30.78    0.98 
   2   4   6   30.24    0.99 
  -4  -4  -6   51.15    1.50 
  -4  -4  -6   50.86    1.53 
   4  -4   6   50.85    1.39 
  -4  -4  -6   51.23    1.53 
  -4   4  -6   50.74    1.43 
  -4   4  -6   52.30    1.52 
   4   4   6   48.23    1.53 
   4   4   6   51.13    1.48 
   4   4   6   50.82    1.52 
  -4   4  -6   45.90    1.63 
  -4   4  -6   51.45    1.44 
  -6  -4  -6   26.22    0.89 
   6  -4   6   27.06    0.77 
  -6  -4  -6   27.02    0.87 
  -6  -4  -6   26.14    0.88 
   6  -4   6   25.53    0.85 
  -6   4  -6   27.28    0.81 
  -6   4  -6   26.52    0.89 
   6   4   6   25.10    0.84 
  -6   4  -6   25.28    0.97 
   6   4   6   26.06    0.89 
   6   4   6   26.03    0.87 
  -6   4  -6   26.50    0.80 
  -8  -4  -6   15.65    0.60 
  -8  -4  -6   16.92    0.62 
  -8  -4  -6   14.19    0.60 
   8  -4   6   15.89    0.58 
   8  -4   6   15.45    0.50 
  -8   4  -6   15.14    0.53 
   8   4   6   15.11    0.57 
   8   4   6   14.50    0.59 
   8   4   6   15.15    0.60 
  -8   4  -6   14.66    0.65 
  -8   4  -6   17.82    0.63 
  -8   4  -6   15.47    0.54 
 -10  -4  -6   20.65    0.77 
 -10  -4  -6   20.29    0.76 
  10  -4   6   20.51    0.67 
 -10  -4  -6   20.02    0.77 
  10  -4   6   19.82    0.74 
 -10   4  -6   21.27    0.71 
  10   4   6   20.14    0.73 
  10   4   6   21.32    0.77 
  10   4   6   21.97    0.78 
 -10   4  -6   21.07    0.70 
 -10   4  -6   19.02    0.77 
 -10   4  -6   20.87    0.79 
 -12  -4  -6    4.38    0.34 
  12  -4   6    4.61    0.25 
 -12  -4  -6    4.43    0.34 
  12  -4   6    4.47    0.32 
 -12   4  -6    4.51    0.28 
 -12   4  -6    4.59    0.29 
  12   4   6    4.51    0.31 
  12   4   6    4.39    0.33 
 -12   4  -6    4.04    0.28 
 -12   4  -6    5.76    0.60 
  14  -4   6   26.41    0.88 
 -14  -4  -6   26.94    1.00 
 -14  -4  -6   26.67    0.97 
 -14   4  -6   24.65    0.86 
  14   4   6   27.58    0.97 
 -14   4  -6   25.24    0.97 
 -14   4  -6   27.57    1.02 
 -14   4  -6   27.85    0.95 
  16  -4   6    4.08    0.29 
 -16  -4  -6    4.08    0.36 
 -16  -4  -6    3.78    0.38 
  16   4   6    4.42    0.36 
 -16   4  -6    3.73    0.33 
 -16   4  -6    4.14    0.39 
 -16   4  -6    3.72    0.31 
 -18  -4  -6    0.72    0.20 
  18  -4   6    0.99    0.18 
 -18  -4  -6    1.56    0.39 
 -18   4  -6    1.50    0.33 
 -18   4  -6    1.20    0.24 
  18   4   6    1.06    0.26 
 -21  -5   6    0.97    0.15 
  21  -5  -6    0.52    0.20 
 -21  -5   6    1.15    0.33 
  21   5  -6    1.10    0.21 
 -21   5   6    0.94    0.23 
  19  -5  -6    2.44    0.29 
 -19  -5   6    2.73    0.20 
 -19  -5   6    3.10    0.44 
  19   5  -6    3.48    0.28 
 -19   5   6    2.78    0.31 
  17  -5  -6    1.16    0.18 
 -17  -5   6    1.08    0.31 
  17  -5  -6    1.53    0.30 
  17  -5  -6    1.36    0.22 
 -17  -5   6    1.37    0.14 
 -17   5   6    1.35    0.23 
  17   5  -6    0.90    0.15 
 -17   5   6    1.07    0.17 
 -15  -5   6    0.01    0.09 
 -15  -5   6    0.17    0.22 
  15  -5  -6    0.12    0.12 
 -15  -5   6    0.12    0.05 
  15  -5  -6    0.12    0.07 
  15  -5  -6    0.19    0.12 
  15  -5  -6    0.17    0.14 
  15   5  -6    0.07    0.13 
 -15   5   6    0.17    0.15 
  15   5  -6    0.03    0.10 
 -15   5   6    0.02    0.11 
  15   5  -6    0.12    0.10 
  13  -5  -6    0.45    0.12 
  13  -5  -6    0.43    0.13 
 -13  -5   6    0.37    0.10 
 -13  -5   6    0.52    0.24 
  13  -5  -6    0.28    0.15 
  13   5  -6    0.29    0.11 
 -13   5   6    0.49    0.15 
 -13   5   6    0.20    0.11 
  13   5  -6    0.61    0.15 
  13   5  -6    0.31    0.10 
  11  -5  -6   32.39    1.06 
 -11  -5   6   33.60    1.31 
  11  -5  -6   34.53    1.06 
  11  -5  -6   33.16    1.11 
 -11  -5   6   34.16    1.02 
  11   5  -6   32.01    1.04 
 -11   5   6   34.57    1.08 
  11   5  -6   33.31    1.09 
 -11   5   6   34.08    1.09 
  11   5  -6   33.14    1.01 
  -9  -5   6   17.28    0.55 
   9  -5  -6   16.81    0.66 
   9  -5  -6   17.01    0.61 
   9  -5  -6   17.42    0.59 
  -9  -5   6   17.90    0.83 
   9   5  -6   18.15    0.56 
  -9   5   6   17.38    0.63 
   9   5  -6   17.18    0.58 
  -9   5   6   18.40    0.65 
   7  -5  -6    1.57    0.17 
  -7  -5   6    1.37    0.07 
   7  -5  -6    1.43    0.12 
   7  -5  -6    1.27    0.17 
   7  -5  -6    1.40    0.15 
  -7  -5   6    1.70    0.30 
   7   5  -6    1.50    0.10 
  -7   5   6    1.58    0.18 
   7   5  -6    1.43    0.11 
  -7   5   6    1.55    0.17 
   5  -5  -6    0.06    0.05 
   5  -5  -6    0.02    0.08 
   5  -5  -6    0.07    0.09 
  -5  -5   6    0.03    0.15 
  -5   5   6   -0.02    0.09 
  -5   5   6    0.03    0.10 
   5   5  -6    0.22    0.05 
   3  -5  -6    1.42    0.15 
   3  -5  -6    0.98    0.14 
  -3  -5   6    0.96    0.21 
   3  -5  -6    0.99    0.09 
   3   5  -6    0.97    0.12 
  -3   5   6    1.28    0.16 
  -1  -5   6    6.10    0.42 
   1  -5  -6    6.35    0.24 
   1  -5  -6    6.39    0.31 
   1  -5  -6    5.98    0.29 
   1   5  -6    6.43    0.28 
  -1   5   6    6.11    0.36 
  -1   5   6    6.07    0.32 
  -1  -5  -6    4.50    0.21 
   1  -5   6    4.81    0.36 
  -1  -5  -6    4.17    0.26 
  -1  -5  -6    4.34    0.24 
   1   5   6    4.57    0.28 
  -1   5  -6    4.60    0.24 
   1   5   6    3.99    0.27 
  -3  -5  -6   13.70    0.51 
   3  -5   6   14.81    0.63 
  -3  -5  -6   13.69    0.54 
  -3  -5  -6   14.04    0.53 
  -3  -5  -6   13.30    0.49 
   3   5   6   13.49    0.55 
  -3   5  -6   13.82    0.52 
  -3   5  -6   13.56    0.41 
  -3   5  -6   13.22    0.42 
   3   5   6   14.43    0.56 
  -5  -5  -6   23.65    0.79 
  -5  -5  -6   21.92    0.78 
  -5  -5  -6   21.99    0.74 
   5   5   6   21.84    0.71 
   5   5   6   22.48    0.78 
   5   5   6   21.61    0.79 
  -5   5  -6   22.27    0.67 
  -5   5  -6   22.70    0.69 
  -5   5  -6   21.38    0.76 
  -7  -5  -6   15.89    0.62 
  -7  -5  -6   16.12    0.64 
   7  -5   6   17.53    0.51 
  -7  -5  -6   16.92    0.68 
  -7   5  -6   17.10    0.64 
  -7   5  -6   17.75    0.57 
  -7   5  -6   16.98    0.55 
   7   5   6   17.06    0.66 
   7   5   6   15.51    0.64 
   7   5   6   17.24    0.60 
  -9  -5  -6    8.32    0.41 
  -9  -5  -6    8.37    0.43 
   9  -5   6    8.33    0.30 
   9  -5   6    8.48    0.39 
  -9  -5  -6    8.05    0.42 
  -9   5  -6    7.84    0.34 
  -9   5  -6    7.82    0.42 
   9   5   6    7.76    0.41 
   9   5   6    7.55    0.45 
   9   5   6    7.57    0.37 
  -9   5  -6    7.36    0.53 
  -9   5  -6    8.04    0.35 
  11  -5   6    2.59    0.18 
 -11  -5  -6    2.79    0.29 
 -11  -5  -6    2.63    0.27 
  11  -5   6    2.47    0.24 
 -11   5  -6    2.69    0.23 
  11   5   6    2.48    0.24 
 -11   5  -6    2.21    0.26 
 -11   5  -6    2.55    0.21 
 -11   5  -6    3.19    0.26 
  11   5   6    2.72    0.29 
  13  -5   6    0.03    0.08 
 -13  -5  -6    0.03    0.14 
 -13  -5  -6   -0.10    0.14 
  13   5   6   -0.09    0.15 
 -13   5  -6    0.05    0.10 
  13   5   6    0.14    0.13 
 -13   5  -6    0.13    0.16 
 -13   5  -6    0.04    0.11 
 -15  -5  -6    0.42    0.19 
 -15  -5  -6    0.23    0.18 
  15  -5   6    0.22    0.11 
 -15   5  -6    0.42    0.16 
 -15   5  -6    0.28    0.18 
  15   5   6    0.15    0.16 
 -20  -6   6   20.16    1.05 
  20  -6  -6   20.33    0.88 
  20   6  -6   21.33    0.78 
 -20   6   6   20.24    0.85 
 -18  -6   6    1.92    0.42 
  18  -6  -6    1.98    0.44 
  18  -6  -6    1.76    0.21 
  18   6  -6    1.50    0.19 
 -18   6   6    1.64    0.26 
  16  -6  -6   11.94    0.52 
  16  -6  -6   11.34    0.51 
  16  -6  -6   12.97    0.61 
 -16  -6   6   12.73    0.79 
 -16   6   6   11.86    0.53 
 -16   6   6   12.44    0.58 
  16   6  -6   12.80    0.50 
  14  -6  -6    9.45    0.44 
  14  -6  -6   10.28    0.44 
  14  -6  -6   10.03    0.44 
  14  -6  -6   10.84    0.52 
 -14  -6   6    9.87    0.42 
 -14  -6   6    9.74    0.69 
 -14   6   6    9.82    0.45 
 -14   6   6   10.14    0.49 
  14   6  -6   10.45    0.48 
  14   6  -6    9.18    0.40 
  14   6  -6    9.80    0.45 
 -12  -6   6   17.25    0.88 
  12  -6  -6   16.29    0.68 
  12  -6  -6   16.95    0.60 
 -12  -6   6   16.77    0.57 
  12  -6  -6   17.00    0.62 
 -12   6   6   17.23    0.66 
 -12   6   6   16.12    0.63 
  12   6  -6   15.70    0.60 
  12   6  -6   16.87    0.65 
  10  -6  -6   77.41    2.29 
 -10  -6   6   74.68    2.52 
 -10  -6   6   76.09    2.14 
  10  -6  -6   80.02    2.24 
  10  -6  -6   76.15    2.18 
  10  -6  -6   74.27    2.22 
  10   6  -6   74.93    2.15 
  10   6  -6   75.96    2.20 
  10   6  -6   72.90    2.24 
 -10   6   6   74.33    2.23 
 -10   6   6   78.03    2.26 
   8  -6  -6    9.48    0.40 
   8  -6  -6    9.37    0.34 
   8  -6  -6   10.13    0.42 
   8  -6  -6    9.85    0.46 
  -8  -6   6    9.60    0.63 
  -8   6   6    9.31    0.43 
   8   6  -6    9.46    0.33 
   8   6  -6    9.47    0.36 
  -8   6   6    9.67    0.45 
  -8   6   6    8.75    0.41 
   6  -6  -6   41.07    1.29 
  -6  -6   6   46.60    2.00 
   6  -6  -6   41.92    1.21 
   6  -6  -6   41.77    1.30 
   6  -6  -6   41.84    1.20 
  -6   6   6   40.32    1.31 
   6   6  -6   41.66    1.22 
  -6   6   6   43.65    1.34 
   6   6  -6   42.92    1.19 
   4  -6  -6   44.17    1.34 
   4  -6  -6   44.40    1.24 
   4  -6  -6   43.67    1.23 
   4  -6  -6   44.17    1.35 
  -4  -6   6   44.12    1.58 
  -4   6   6   43.74    1.38 
   4   6  -6   45.28    1.32 
   4   6  -6   44.35    1.25 
  -4   6   6   43.05    1.37 
   2  -6  -6   13.15    0.41 
  -2  -6   6   13.82    0.69 
   2  -6  -6   14.18    0.53 
   2  -6  -6   12.66    0.49 
   2   6  -6   13.83    0.49 
  -2   6   6   13.84    0.55 
  -2   6   6   12.98    0.53 
   0  -6  -6    0.27    0.11 
   0  -6  -6    0.25    0.12 
   0  -6  -6    0.41    0.06 
   0  -6   6    0.74    0.23 
   0   6   6    0.29    0.13 
   0   6   6    0.40    0.13 
   0   6  -6    0.57    0.11 
  -2  -6  -6   96.91    2.79 
   2  -6   6  100.33    2.97 
  -2  -6  -6   96.61    2.81 
  -2  -6  -6   96.36    2.73 
   2   6   6   99.02    2.85 
   2   6   6   93.95    2.83 
  -2   6  -6   95.32    2.78 
  -2   6  -6   97.58    2.68 
  -4  -6  -6   12.23    0.51 
  -4  -6  -6   11.52    0.51 
  -4  -6  -6   11.94    0.44 
  -4  -6  -6   12.29    0.49 
   4  -6   6   13.05    0.61 
  -4   6  -6   12.14    0.49 
   4   6   6   11.81    0.53 
  -4   6  -6   12.34    0.36 
  -4   6  -6   12.06    0.40 
   4   6   6   11.92    0.54 
  -6  -6  -6   17.13    0.64 
  -6  -6  -6   16.20    0.64 
  -6  -6  -6   15.97    0.59 
  -6   6  -6   16.38    0.52 
   6   6   6   16.80    0.67 
  -6   6  -6   16.62    0.55 
   6   6   6   15.67    0.64 
  -6   6  -6   17.22    0.63 
  -8  -6  -6   51.31    1.60 
  -8  -6  -6   50.00    1.55 
   8   6   6   50.41    1.60 
  -8   6  -6   50.61    1.47 
   8   6   6   49.15    1.51 
  -8   6  -6   50.88    1.50 
  -8   6  -6   50.32    1.58 
  10  -6   6   14.25    0.46 
 -10  -6  -6   14.20    0.61 
 -10  -6  -6   13.35    0.58 
 -10   6  -6   14.59    0.54 
  10   6   6   13.74    0.62 
 -10   6  -6   13.96    0.61 
  10   6   6   14.21    0.55 
 -10   6  -6   14.20    0.52 
 -12  -6  -6   26.99    1.01 
  12  -6   6   26.60    1.13 
 -12  -6  -6   26.30    0.94 
  12   6   6   25.79    0.95 
 -12   6  -6   26.36    0.96 
 -12   6  -6   25.08    0.88 
 -12   6  -6   24.81    0.85 
  12   6   6   23.01    0.88 
 -14  -6  -6    4.82    0.37 
 -14  -6  -6    4.40    0.37 
 -14   6  -6    4.37    0.28 
  14   6   6    3.98    0.37 
 -14   6  -6    4.08    0.37 
 -14   6  -6    4.40    0.32 
  17  -7  -6   17.31    0.64 
 -17  -7   6   16.37    0.97 
  17  -7  -6   15.87    0.63 
  17  -7  -6   15.89    0.74 
  17   7  -6   16.03    0.62 
 -17   7   6   16.60    0.75 
  15  -7  -6   34.31    1.11 
  15  -7  -6   33.83    1.22 
  15  -7  -6   32.75    1.08 
 -15  -7   6   35.64    1.50 
 -15   7   6   36.47    1.21 
 -15   7   6   35.34    1.15 
  15   7  -6   34.32    1.09 
  13  -7  -6   30.70    1.12 
 -13  -7   6   30.90    0.98 
  13  -7  -6   32.44    1.05 
  13  -7  -6   30.93    0.99 
  13  -7  -6   31.77    1.03 
 -13  -7   6   31.34    1.38 
  13  -7  -6   30.97    1.12 
  13   7  -6   30.82    1.05 
 -13   7   6   32.08    1.10 
  13   7  -6   35.12    1.00 
 -13   7   6   31.12    1.06 
  11  -7  -6   45.42    1.37 
 -11  -7   6   43.51    1.26 
  11  -7  -6   42.69    1.51 
  11  -7  -6   43.67    1.28 
  11  -7  -6   42.30    1.34 
 -11  -7   6   44.34    1.72 
  11  -7  -6   44.11    1.44 
 -11   7   6   42.35    1.38 
  11   7  -6   42.82    1.38 
  11   7  -6   43.79    1.35 
 -11   7   6   45.38    1.42 
   9  -7  -6    1.60    0.09 
   9  -7  -6    1.77    0.19 
   9  -7  -6    1.58    0.09 
   9  -7  -6    1.98    0.21 
  -9  -7   6    1.24    0.34 
   9   7  -6    1.44    0.12 
  -9   7   6    1.26    0.20 
   9   7  -6    1.66    0.18 
  -9   7   6    1.49    0.21 
   9   7  -6    1.70    0.17 
  -9   7   6    1.57    0.19 
   7  -7  -6   47.03    1.42 
   7  -7  -6   44.85    1.40 
  -7  -7   6   44.58    1.71 
   7   7  -6   45.81    1.36 
   7   7  -6   47.67    1.31 
  -7   7   6   46.93    1.47 
  -7   7   6   45.86    1.44 
   5  -7  -6   11.30    0.45 
  -5  -7   6   10.31    0.67 
   5  -7  -6   10.09    0.42 
  -5   7   6   10.44    0.49 
   5   7  -6   10.70    0.37 
   5   7  -6   10.97    0.41 
  -5   7   6   10.60    0.47 
   3  -7  -6   19.65    0.71 
  -3  -7   6   20.82    0.95 
   3  -7  -6   20.59    0.70 
   3   7  -6   20.29    0.67 
  -3   7   6   20.89    0.84 
  -3   7   6   20.63    0.75 
   3   7  -6   19.78    0.61 
   1  -7  -6   42.64    1.29 
  -1  -7   6   41.36    1.52 
   1  -7  -6   41.06    1.27 
   1   7  -6   41.70    1.16 
  -1   7   6   37.88    1.37 
  -1   7   6   42.44    1.33 
   1   7  -6   41.32    1.25 
  -1  -7  -6   34.74    1.10 
  -1  -7  -6   33.05    1.07 
   1   7   6   33.98    1.14 
  -1   7  -6   33.32    0.97 
  -1   7  -6   34.06    1.06 
   1   7   6   34.80    1.15 
   3  -7   6   81.92    2.50 
  -3  -7  -6   76.13    2.30 
  -3  -7  -6   77.90    2.32 
   3   7   6   80.37    2.37 
  -3   7  -6   78.52    2.29 
  -3   7  -6   79.12    2.20 
   3   7   6   76.22    2.37 
   5  -7   6   62.31    1.90 
  -5  -7  -6   55.57    1.75 
  -5  -7  -6   55.16    1.73 
  -5  -7  -6   56.41    1.67 
  -5   7  -6   59.03    1.74 
  -5   7  -6   57.01    1.65 
   5   7   6   58.15    1.80 
   5   7   6   55.36    1.81 
  -7  -7  -6   26.89    0.88 
  -7   7  -6   27.61    0.86 
   7   7   6   26.48    0.98 
  -7   7  -6   26.92    0.81 
  -7   7  -6   27.65    0.93 
  -9  -7  -6   11.64    0.49 
  -9  -7  -6   11.60    0.53 
  -9   7  -6   11.95    0.47 
   9   7   6   11.22    0.45 
  -9   7  -6   11.64    0.42 
   9   7   6   12.21    0.58 
  -9   7  -6   12.33    0.53 
 -11  -7  -6   21.58    0.84 
 -11  -7  -6   22.16    0.83 
  11   7   6   23.70    0.90 
 -11   7  -6   24.08    0.91 
 -11   7  -6   22.09    0.75 
 -11   7  -6   23.47    0.80 
  11   7   6   23.06    0.81 
  13  -7   6    0.25    0.07 
 -13  -7  -6    0.32    0.16 
 -13  -7  -6   -0.05    0.32 
 -13   7  -6    0.34    0.15 
 -13   7  -6    0.41    0.13 
  13   7   6    0.33    0.19 
 -13   7  -6    0.25    0.16 
  14  -8  -6    2.92    0.26 
  14  -8  -6    2.79    0.16 
  14  -8  -6    2.68    0.22 
  14  -8  -6    2.39    0.29 
  14  -8  -6    2.67    0.28 
 -14  -8   6    3.55    0.57 
  14   8  -6    2.84    0.25 
 -14   8   6    2.55    0.26 
  14   8  -6    2.65    0.21 
 -14   8   6    2.95    0.32 
  12  -8  -6    2.66    0.33 
  12  -8  -6    2.91    0.21 
 -12  -8   6    2.42    0.45 
  12  -8  -6    2.71    0.25 
 -12   8   6    2.45    0.28 
 -12   8   6    2.62    0.28 
  12   8  -6    2.66    0.24 
 -12   8   6    2.32    0.25 
  12   8  -6    2.23    0.22 
  12   8  -6    2.31    0.18 
 -10  -8   6   16.80    0.97 
  10  -8  -6   16.20    0.59 
  10  -8  -6   16.64    0.82 
  10  -8  -6   17.08    0.61 
 -10   8   6   15.72    0.64 
  10   8  -6   15.91    0.61 
  10   8  -6   15.46    0.60 
 -10   8   6   17.54    0.71 
   8  -8  -6    3.01    0.22 
   8  -8  -6    2.68    0.24 
  -8  -8   6    3.13    0.49 
   8  -8  -6    2.78    0.41 
   8   8  -6    3.06    0.20 
  -8   8   6    3.02    0.30 
  -8   8   6    2.58    0.25 
   8   8  -6    2.88    0.22 
   8   8  -6    2.83    0.16 
   8   8  -6    2.88    0.14 
   6  -8  -6   19.77    0.68 
  -6  -8   6   18.99    1.01 
   6  -8  -6   19.51    0.69 
   6   8  -6   18.74    0.64 
   6   8  -6   20.91    0.67 
  -6   8   6   21.32    0.78 
   6   8  -6   19.01    0.67 
  -6   8   6   19.99    0.74 
  -4  -8   6    7.94    0.64 
   4  -8  -6    8.06    0.37 
   4  -8  -6    7.85    0.35 
   4   8  -6    7.92    0.30 
   4   8  -6    7.74    0.33 
  -4   8   6    8.80    0.45 
  -4   8   6    7.35    0.41 
  -2  -8   6   23.16    1.08 
   2  -8  -6   24.05    0.79 
   2  -8  -6   24.16    0.81 
  -2   8   6   25.28    0.89 
  -2   8   6   23.17    0.87 
   2   8  -6   24.11    0.77 
   0  -8   6    0.37    0.24 
   0  -8  -6    0.40    0.13 
   0  -8  -6    0.51    0.12 
   0   8   6    0.26    0.15 
   0   8   6    0.35    0.14 
   0   8  -6    0.36    0.11 
   2  -8   6    8.82    0.59 
  -2  -8  -6    8.66    0.40 
  -2  -8  -6    8.15    0.38 
  -2   8  -6    8.32    0.29 
   2   8   6    8.10    0.45 
   2   8   6    8.77    0.46 
  -2   8  -6    8.18    0.36 
  -4  -8  -6    0.04    0.10 
   4  -8   6    0.00    0.20 
  -4  -8  -6    0.15    0.13 
  -4   8  -6    0.19    0.07 
  -4   8  -6    0.12    0.10 
   4   8   6    0.27    0.14 
   4   8   6    0.10    0.16 
  -6  -8  -6    5.25    0.31 
   6   8   6    5.67    0.39 
  -6   8  -6    4.63    0.29 
   6   8   6    5.43    0.39 
  -6   8  -6    5.88    0.26 
  -8  -8  -6    0.82    0.17 
  -8  -8  -6    0.49    0.13 
  -8   8  -6    0.78    0.08 
   8   8   6    0.71    0.20 
  -8   8  -6    0.90    0.16 
  -8   8  -6    0.85    0.14 
 -10  -8  -6    4.80    0.69 
 -10  -8  -6    4.73    0.34 
  10   8   6    5.33    0.41 
 -10   8  -6    5.00    0.23 
 -10   8  -6    5.13    0.33 
 -10   8  -6    4.47    0.29 
 -11  -9   6    9.72    0.81 
  11  -9  -6    9.71    0.38 
  11  -9  -6    9.43    0.63 
  11   9  -6    9.25    0.35 
  11   9  -6    9.29    0.43 
 -11   9   6    9.01    0.47 
 -11   9   6    9.78    0.53 
   9  -9  -6   28.46    1.25 
   9  -9  -6   29.23    0.91 
  -9  -9   6   30.15    1.41 
   9   9  -6   28.20    0.94 
  -9   9   6   30.30    1.15 
  -9   9   6   27.60    1.00 
   9   9  -6   29.11    0.88 
   9   9  -6   29.86    0.92 
  -7  -9   6    0.47    0.32 
   7  -9  -6    0.82    0.12 
   7  -9  -6    0.53    0.17 
   7  -9  -6    0.53    0.28 
  -7   9   6    0.81    0.20 
   7   9  -6    0.88    0.12 
   7   9  -6    0.91    0.13 
  -7   9   6    0.45    0.15 
   5  -9  -6   11.47    0.45 
   5  -9  -6   12.47    0.83 
  -5  -9   6   12.70    0.84 
  -5   9   6   11.84    0.57 
  -5   9   6   11.30    0.53 
   5   9  -6   11.97    0.43 
   5   9  -6   11.65    0.42 
  -3  -9   6    7.61    0.67 
   3  -9  -6    8.67    0.72 
   3  -9  -6    7.74    0.45 
   3  -9  -6    7.63    0.34 
   3   9  -6    7.63    0.30 
  -3   9   6    7.09    0.42 
  -3   9   6    7.79    0.46 
   3   9  -6    7.43    0.30 
   1  -9  -6    1.66    0.43 
   1  -9  -6    1.60    0.18 
   1  -9  -6    1.33    0.15 
  -1  -9   6    1.39    0.36 
  -1   9   6    1.22    0.21 
   1   9  -6    1.34    0.12 
  -1   9   6    2.00    0.27 
  -1  -9  -6   11.15    0.89 
   1  -9   6   12.07    0.75 
  -1  -9  -6   12.00    0.46 
  -1  -9  -6   11.78    0.47 
  -1   9  -6   11.63    0.41 
   1   9   6   12.43    0.58 
   1   9   6   10.73    0.55 
   3  -9   6    2.99    0.43 
  -3  -9  -6    2.52    0.53 
  -3  -9  -6    2.68    0.22 
  -3  -9  -6    2.63    0.23 
  -3   9  -6    2.36    0.17 
   3   9   6    2.42    0.28 
   5  -9   6    0.85    0.26 
  -5  -9  -6    0.75    0.15 
  -5  -9  -6    0.85    0.14 
  -5  -9  -6    0.70    0.42 
  -5   9  -6    0.83    0.11 
   5   9   6    1.13    0.21 
  -5   9  -6    0.80    0.12 
   5   9   6    0.81    0.24 
  -7  -9  -6    4.79    0.72 
  -7  -9  -6    4.01    0.29 
   7   9   6    4.16    0.37 
  -7   9  -6    3.83    0.25 
  -7   9  -6    4.44    0.25 
  24   0  -7    0.03    0.17 
  22   0  -7    0.26    0.17 
 -22   0   7   -0.08    0.15 
 -20   0   7    0.21    0.15 
  20   0  -7   -0.02    0.13 
 -18   0   7   -0.01    0.12 
  18   0  -7   -0.02    0.09 
  18   0  -7   -0.06    0.11 
  18   0  -7    0.18    0.13 
 -18   0   7    0.04    0.10 
  16   0  -7    0.01    0.10 
  16   0  -7   -0.01    0.08 
 -16   0   7   -0.04    0.10 
  16   0  -7    0.11    0.11 
  16   0  -7    0.09    0.12 
 -16   0   7    0.06    0.09 
  14   0  -7    0.04    0.09 
 -14   0   7    0.13    0.09 
  14   0  -7    0.12    0.09 
  14   0  -7    0.20    0.11 
  14   0  -7    0.05    0.10 
 -14   0   7    0.14    0.10 
  12   0  -7   -0.03    0.08 
  12   0  -7    0.04    0.08 
 -12   0   7    0.01    0.08 
 -12   0   7    0.02    0.07 
  10   0  -7    0.04    0.07 
   8   0  -7    0.14    0.09 
   8   0  -7    0.12    0.07 
  -8   0   7    0.02    0.05 
  -8   0   7    0.08    0.08 
   8   0  -7    0.03    0.06 
   6   0  -7    0.05    0.08 
   6   0  -7    0.05    0.05 
   6   0  -7    0.03    0.06 
  -6   0   7    0.02    0.05 
  -4   0   7    0.01    0.04 
  -4   0   7    0.00    0.05 
   4   0  -7    0.01    0.06 
   4   0  -7    0.03    0.05 
  -2   0   7   -0.01    0.05 
  -2   0   7    0.02    0.05 
   0   0  -7    0.30    0.07 
   0   0  -7    0.25    0.06 
   0   0   7    0.27    0.07 
   0   0   7    0.31    0.07 
   0   0  -7    0.35    0.08 
   2   0   7   -0.04    0.06 
  -2   0  -7    0.00    0.06 
  -2   0  -7   -0.05    0.07 
  -2   0  -7    0.04    0.06 
   4   0   7    0.01    0.07 
  -4   0  -7    0.22    0.08 
   4   0   7    0.05    0.07 
  -4   0  -7   -0.04    0.09 
   6   0   7    0.04    0.08 
   6   0   7    0.00    0.07 
  -6   0  -7   -0.02    0.07 
  -6   0  -7   -0.10    0.10 
  -6   0  -7   -0.07    0.07 
   8   0   7   -0.01    0.09 
   8   0   7   -0.07    0.09 
  -8   0  -7   -0.03    0.09 
   8   0   7    0.04    0.08 
  -8   0  -7   -0.07    0.09 
  -8   0  -7   -0.08    0.11 
  10   0   7   -0.01    0.09 
 -10   0  -7   -0.01    0.10 
 -10   0  -7   -0.09    0.13 
  10   0   7   -0.02    0.10 
 -10   0  -7    0.00    0.10 
  12   0   7    0.23    0.13 
  12   0   7    0.32    0.12 
  12   0   7    0.02    0.11 
 -12   0  -7    0.10    0.13 
 -12   0  -7    0.04    0.11 
  14   0   7    0.09    0.11 
 -14   0  -7   -0.07    0.12 
 -14   0  -7    0.01    0.16 
  14   0   7   -0.05    0.12 
 -14   0  -7   -0.04    0.13 
 -16   0  -7    0.02    0.15 
 -16   0  -7    0.05    0.19 
  16   0   7    0.01    0.13 
 -16   0  -7    0.10    0.14 
  16   0   7   -0.04    0.10 
 -18   0  -7    0.04    0.26 
  18   0   7    0.11    0.14 
 -18   0  -7    0.12    0.32 
  23  -1  -7   18.10    0.76 
 -23  -1   7   17.48    0.72 
  23   1  -7   18.12    0.74 
 -23   1   7   16.75    0.74 
  21  -1  -7   39.04    1.30 
 -21  -1   7   38.89    1.27 
  21   1  -7   38.88    1.29 
 -21   1   7   37.30    1.28 
  19  -1  -7   22.03    0.84 
  19   1  -7   22.96    0.83 
 -19   1   7   23.60    0.84 
  17  -1  -7   54.61    1.78 
  17  -1  -7   60.85    1.82 
  17  -1  -7   58.64    1.81 
  17  -1  -7   58.16    1.85 
 -17  -1   7   59.86    1.79 
 -17  -1   7   62.17    1.78 
  17   1  -7   57.91    1.81 
 -17   1   7   62.38    1.81 
  17   1  -7   57.92    1.79 
 -17   1   7   58.18    1.79 
  17   1  -7   61.03    1.87 
  15  -1  -7   64.80    1.92 
 -15  -1   7   62.16    1.88 
  15  -1  -7   60.91    1.92 
  15  -1  -7   64.57    1.95 
  15  -1  -7   65.73    1.92 
 -15  -1   7   64.06    1.88 
  15   1  -7   65.35    1.91 
  15   1  -7   64.06    1.90 
  15   1  -7   63.36    1.96 
 -15   1   7   63.92    1.90 
 -15   1   7   63.55    1.89 
 -13  -1   7    1.17    0.13 
  13  -1  -7    1.06    0.16 
  13  -1  -7    1.39    0.16 
  13  -1  -7    1.28    0.17 
 -13  -1   7    1.10    0.13 
  13  -1  -7    1.23    0.15 
  13   1  -7    1.18    0.14 
  13   1  -7    1.33    0.19 
  13   1  -7    1.26    0.14 
 -13   1   7    1.19    0.15 
 -13   1   7    1.46    0.15 
  13   1  -7    1.34    0.18 
  11  -1  -7   80.60    2.24 
  11  -1  -7   75.65    2.21 
 -11  -1   7   73.61    2.18 
 -11  -1   7   81.13    2.19 
  11  -1  -7   72.08    2.26 
  11   1  -7   71.90    2.32 
  11   1  -7   79.99    2.21 
 -11   1   7   77.42    2.20 
  11   1  -7   74.26    2.20 
 -11   1   7   79.42    2.22 
  -9  -1   7   46.52    1.30 
   9  -1  -7   43.03    1.32 
   9  -1  -7   44.75    1.34 
  -9  -1   7   43.23    1.30 
   9  -1  -7   46.50    1.39 
  -9   1   7   44.85    1.32 
   9   1  -7   45.99    1.32 
   9   1  -7   42.89    1.31 
  -9   1   7   45.22    1.33 
   9   1  -7   43.17    1.44 
   7  -1  -7    0.67    0.10 
  -7  -1   7    0.49    0.07 
   7  -1  -7    0.41    0.08 
  -7   1   7    0.41    0.07 
   7   1  -7    0.51    0.08 
   7   1  -7    0.47    0.08 
  -7   1   7    0.52    0.09 
   7   1  -7    0.47    0.12 
   5   1  -7  126.05    3.65 
   3  -1  -7   99.08    2.79 
  -1  -1   7   25.36    0.75 
  -1  -1   7   25.30    0.75 
  -1   1   7   24.27    0.78 
   1   1  -7   26.05    0.88 
   1   1  -7   24.95    0.79 
  -1   1   7   23.48    0.78 
   1  -1   7  216.98    7.81 
  -1  -1  -7  226.24    8.66 
  -1   1  -7  221.59    7.98 
   1   1   7  214.43    8.43 
  -3  -1  -7  204.86    8.29 
   3  -1   7  193.35    7.46 
  -3   1  -7  210.34    7.80 
   3   1   7  186.17    7.98 
   5  -1   7   33.81    1.01 
  -5  -1  -7   32.41    1.04 
  -5  -1  -7   31.50    1.04 
  -5  -1  -7   34.19    1.07 
   5  -1   7   33.84    1.05 
  -5   1  -7   33.70    1.02 
   5   1   7   31.68    1.04 
   5   1   7   35.47    1.11 
  -5   1  -7   34.03    1.07 
  -5   1  -7   33.13    1.02 
  -7  -1  -7  149.98    4.19 
   7  -1   7  145.99    4.16 
  -7  -1  -7  148.49    4.16 
   7   1   7  143.18    4.14 
   7   1   7  146.03    4.13 
   7   1   7  143.56    4.16 
  -7   1  -7  148.46    4.20 
  -7   1  -7  149.78    4.14 
   9  -1   7   17.70    0.59 
  -9  -1  -7   17.41    0.66 
  -9  -1  -7   18.60    0.67 
   9  -1   7   17.39    0.66 
  -9  -1  -7   18.60    0.70 
   9  -1   7   17.86    0.62 
   9   1   7   17.17    0.63 
  -9   1  -7   18.20    0.65 
   9   1   7   17.38    0.64 
   9   1   7   17.16    0.66 
  -9   1  -7   17.98    0.64 
  -9   1  -7   18.22    0.70 
  11  -1   7    4.87    0.32 
 -11  -1  -7    5.30    0.34 
 -11  -1  -7    5.53    0.37 
 -11  -1  -7    5.73    0.34 
  11  -1   7    5.28    0.27 
  11  -1   7    5.41    0.29 
  11   1   7    5.64    0.31 
 -11   1  -7    5.07    0.31 
 -11   1  -7    5.18    0.36 
 -11   1  -7    5.57    0.33 
  11   1   7    5.39    0.39 
  11   1   7    5.31    0.32 
 -13  -1  -7   14.82    0.64 
 -13  -1  -7   14.82    0.68 
  13  -1   7   15.48    0.59 
 -13  -1  -7   15.12    0.64 
  13  -1   7   15.76    0.57 
 -13   1  -7   16.04    0.70 
 -13   1  -7   14.93    0.62 
  13   1   7   16.14    0.62 
 -15  -1  -7   10.12    0.57 
 -15  -1  -7    9.70    0.51 
  15  -1   7    9.19    0.42 
  15  -1   7   10.01    0.46 
 -15  -1  -7    8.71    0.49 
 -15   1  -7    9.79    0.49 
 -15   1  -7   10.77    0.51 
 -15   1  -7   10.22    0.56 
  15   1   7   10.11    0.48 
 -17  -1  -7    5.37    0.41 
  17  -1   7    5.80    0.36 
  17  -1   7    5.42    0.33 
 -17  -1  -7    4.95    0.44 
 -17   1  -7    6.00    0.46 
  17   1   7    5.76    0.39 
 -17   1  -7    5.56    0.41 
 -17   1  -7    5.80    0.40 
  22  -2  -7   29.60    1.11 
 -22  -2   7   30.08    1.04 
  22   2  -7   30.96    1.08 
 -22   2   7   31.24    1.10 
  20  -2  -7   14.68    0.66 
 -20  -2   7   15.77    0.61 
  20   2  -7   15.75    0.63 
 -20   2   7   14.83    0.64 
 -18  -2   7   18.60    0.67 
 -18  -2   7   20.78    0.80 
  18  -2  -7   18.36    0.75 
  18   2  -7   17.98    0.69 
 -18   2   7   19.00    0.72 
 -18   2   7   17.68    0.69 
  16  -2  -7   79.25    2.45 
  16  -2  -7   83.15    2.50 
  16  -2  -7   86.94    2.52 
 -16  -2   7   94.93    2.63 
 -16  -2   7   86.50    2.45 
 -16  -2   7   79.87    2.47 
  16  -2  -7   86.84    2.54 
  16   2  -7   84.67    2.55 
 -16   2   7   81.42    2.48 
  16   2  -7   86.37    2.48 
 -16   2   7   84.02    2.50 
 -14  -2   7   86.66    2.62 
  14  -2  -7   89.98    2.65 
 -14  -2   7   91.76    2.60 
  14  -2  -7   86.49    2.65 
 -14  -2   7   99.13    2.78 
  14  -2  -7   94.69    2.69 
  14  -2  -7   92.57    2.68 
 -14   2   7   92.09    2.66 
  14   2  -7   92.40    2.63 
  14   2  -7   88.52    2.69 
 -14   2   7   88.95    2.63 
  14   2  -7   93.44    2.65 
 -12  -2   7   19.41    0.75 
  12  -2  -7   18.06    0.66 
  12  -2  -7   19.08    0.67 
  12  -2  -7   18.28    0.65 
 -12  -2   7   17.24    0.61 
  12  -2  -7   18.30    0.64 
 -12  -2   7   19.07    0.59 
 -12   2   7   18.72    0.65 
  12   2  -7   17.09    0.62 
 -12   2   7   17.70    0.63 
  12   2  -7   18.44    0.62 
   8  -2  -7   38.17    1.19 
   8  -2  -7   40.86    1.23 
  -8  -2   7   38.80    1.15 
  -8  -2   7   42.63    1.33 
   8   2  -7   39.45    1.16 
  -8   2   7   41.33    1.20 
   8   2  -7   36.80    1.34 
   8   2  -7   40.35    1.17 
  -8   2   7   39.08    1.20 
   6  -2  -7  104.31    2.90 
   6   2  -7   99.24    3.02 
  -6   2   7   98.55    2.87 
   6   2  -7  103.68    2.83 
   4  -2  -7  321.59   10.97 
  -4   2   7  278.81   10.57 
   4   2  -7  278.48    9.34 
   4   2  -7  281.49    9.47 
  -2  -2   7  158.25    5.52 
   2  -2  -7  150.13    6.80 
  -2   2   7  165.12    6.94 
   2   2  -7  160.53    5.64 
   0  -2  -7   19.58    0.66 
   0  -2   7   20.68    0.60 
   0  -2  -7   18.01    0.75 
   0  -2  -7   20.78    0.67 
   0   2  -7   21.11    0.67 
   0   2   7   19.66    0.67 
   0   2  -7   20.30    0.77 
   0   2  -7   20.71    0.61 
   2  -2   7   56.53    1.59 
   2  -2   7   55.56    1.60 
  -2  -2  -7   57.34    1.66 
  -2  -2  -7   57.08    1.66 
  -2  -2  -7   54.29    1.66 
   2   2   7   57.32    1.67 
  -2   2  -7   54.72    1.76 
  -2   2  -7   54.25    1.61 
  -2   2  -7   57.76    1.67 
  -2   2  -7   57.88    1.60 
   4  -2   7   10.45    0.41 
  -4  -2  -7   10.76    0.43 
  -4  -2  -7   11.10    0.43 
  -4  -2  -7   10.96    0.44 
   4  -2   7   10.39    0.36 
  -4   2  -7   10.37    0.43 
   4   2   7   10.04    0.40 
  -4   2  -7   10.54    0.38 
   4   2   7   11.09    0.43 
  -4   2  -7    9.90    0.48 
  -4   2  -7   10.71    0.38 
   6  -2   7    3.89    0.20 
   6  -2   7    3.89    0.25 
  -6  -2  -7    4.16    0.26 
  -6  -2  -7    3.64    0.26 
  -6  -2  -7    3.78    0.25 
   6   2   7    4.66    0.27 
  -6   2  -7    3.73    0.26 
  -6   2  -7    4.00    0.22 
   6   2   7    4.12    0.24 
   6   2   7    3.82    0.24 
  -6   2  -7    4.19    0.22 
  -6   2  -7    3.73    0.28 
   8  -2   7  107.90    3.05 
  -8  -2  -7  100.01    3.04 
   8  -2   7  107.56    2.98 
  -8  -2  -7  105.77    3.07 
  -8  -2  -7  104.65    3.05 
  -8   2  -7   97.28    3.09 
   8   2   7  104.40    3.04 
  -8   2  -7  107.57    3.08 
   8   2   7  112.83    3.05 
   8   2   7  103.93    3.03 
  -8   2  -7  105.49    3.01 
  -8   2  -7  107.77    3.02 
 -10  -2  -7   42.50    1.31 
  10  -2   7   41.91    1.24 
 -10  -2  -7   39.51    1.31 
  10  -2   7   40.69    1.31 
 -10  -2  -7   39.69    1.33 
 -10   2  -7   41.40    1.28 
  10   2   7   40.24    1.28 
 -10   2  -7   40.92    1.35 
 -10   2  -7   40.96    1.27 
  10   2   7   39.70    1.29 
 -10   2  -7   37.28    1.32 
  10   2   7   41.95    1.30 
 -12  -2  -7   66.00    1.95 
 -12  -2  -7   59.09    2.01 
  12  -2   7   62.24    1.94 
  12  -2   7   62.98    1.82 
  12  -2   7   62.67    1.85 
 -12   2  -7   63.56    1.91 
 -12   2  -7   63.05    1.90 
  12   2   7   59.76    1.90 
 -12   2  -7   64.37    2.01 
 -12   2  -7   63.97    1.99 
  12   2   7   62.10    1.93 
  12   2   7   62.11    1.91 
 -14  -2  -7   29.30    1.03 
  14  -2   7   28.95    0.94 
  14  -2   7   28.26    0.90 
 -14  -2  -7   27.55    1.15 
 -14  -2  -7   27.29    1.06 
 -14   2  -7   27.25    1.01 
 -14   2  -7   29.55    1.08 
 -14   2  -7   28.82    1.00 
 -14   2  -7   27.89    0.99 
  16  -2   7   10.18    0.44 
 -16  -2  -7   11.55    0.61 
 -16  -2  -7   11.17    0.56 
  16  -2   7   11.12    0.49 
 -16   2  -7   10.42    0.53 
 -16   2  -7   10.47    0.61 
  16   2   7   11.13    0.54 
 -16   2  -7   11.03    0.54 
 -18  -2  -7    6.02    0.50 
 -18  -2  -7    7.40    0.48 
  18  -2   7    6.98    0.40 
  18  -2   7    6.24    0.35 
 -18   2  -7    7.29    0.52 
  18   2   7    6.89    0.45 
  23  -3  -7    1.13    0.23 
 -23  -3   7    1.14    0.19 
 -23   3   7    1.36    0.25 
  23   3  -7    1.54    0.24 
 -21  -3   7    0.22    0.13 
 -21  -3   7    0.58    0.24 
  21  -3  -7    0.45    0.19 
 -21   3   7    0.40    0.18 
  21   3  -7    0.52    0.17 
  19  -3  -7    3.62    0.33 
 -19  -3   7    3.61    0.26 
  19   3  -7    3.51    0.29 
 -19   3   7    3.46    0.31 
  17  -3  -7    4.87    0.33 
 -17  -3   7    4.61    0.43 
 -17  -3   7    5.08    0.42 
  17  -3  -7    4.98    0.34 
 -17  -3   7    4.41    0.26 
  17  -3  -7    4.21    0.30 
  17   3  -7    4.19    0.29 
 -17   3   7    4.12    0.29 
  17   3  -7    4.93    0.29 
  17   3  -7    4.98    0.36 
 -17   3   7    4.29    0.32 
  15  -3  -7    0.87    0.16 
  15  -3  -7    0.79    0.17 
  15  -3  -7    1.10    0.18 
 -15  -3   7    0.94    0.12 
  15  -3  -7    0.99    0.14 
 -15  -3   7    1.28    0.26 
 -15   3   7    0.71    0.15 
  15   3  -7    0.95    0.15 
  15   3  -7    1.13    0.15 
 -15   3   7    0.84    0.14 
  13  -3  -7    2.76    0.25 
  13  -3  -7    3.16    0.23 
  13  -3  -7    2.94    0.21 
 -13  -3   7    2.81    0.20 
  13  -3  -7    3.09    0.24 
 -13  -3   7    2.97    0.33 
  13   3  -7    3.12    0.25 
  13   3  -7    3.28    0.22 
 -13   3   7    3.11    0.22 
  13   3  -7    3.06    0.20 
 -13   3   7    2.85    0.24 
  11  -3  -7   35.49    1.13 
  11  -3  -7   35.90    1.12 
 -11  -3   7   37.08    1.28 
 -11  -3   7   33.85    1.08 
  11  -3  -7   35.83    1.15 
  11   3  -7   35.47    1.08 
  11   3  -7   35.54    1.09 
 -11   3   7   36.96    1.12 
 -11   3   7   36.67    1.13 
   9  -3  -7    4.56    0.27 
  -9  -3   7    3.76    0.19 
  -9  -3   7    4.67    0.36 
   9  -3  -7    4.45    0.24 
  -9   3   7    4.41    0.25 
   9   3  -7    3.96    0.20 
   9   3  -7    3.93    0.20 
  -9   3   7    4.17    0.23 
   7  -3  -7   21.37    0.73 
   7  -3  -7   22.29    0.77 
  -7  -3   7   22.07    0.67 
  -7  -3   7   22.91    0.87 
   7   3  -7   22.63    0.68 
  -7   3   7   23.15    0.74 
  -7   3   7   23.36    0.75 
   7   3  -7   22.53    0.68 
   5  -3  -7   77.60    2.31 
   5  -3  -7   78.82    2.27 
  -5  -3   7   78.01    2.19 
  -5  -3   7   80.55    2.42 
   5   3  -7   79.25    2.21 
  -5   3   7   81.02    2.30 
   3  -3  -7   16.65    0.58 
   3  -3  -7   17.19    0.60 
  -3  -3   7   18.71    0.72 
   3  -3  -7   16.68    0.56 
  -3   3   7   17.45    0.61 
  -3   3   7   18.16    0.62 
   1  -3  -7    0.14    0.08 
   1  -3  -7    0.31    0.10 
   1  -3  -7    0.11    0.06 
   1   3  -7    0.29    0.09 
  -1   3   7    0.10    0.09 
   1  -3   7   13.94    0.40 
  -1  -3  -7   13.97    0.52 
  -1  -3  -7   14.55    0.52 
   1  -3   7   13.85    0.40 
  -1  -3  -7   14.15    0.50 
   1   3   7   13.91    0.53 
   1   3   7   14.39    0.53 
  -1   3  -7   14.12    0.43 
  -1   3  -7   13.42    0.62 
  -1   3  -7   14.59    0.52 
  -1   3  -7   14.14    0.43 
   3  -3   7   31.30    0.88 
   3  -3   7   31.05    0.89 
  -3  -3  -7   30.16    0.97 
  -3  -3  -7   30.60    0.99 
  -3  -3  -7   30.39    0.99 
  -3   3  -7   31.20    0.99 
  -3   3  -7   31.00    0.91 
  -3   3  -7   30.08    1.10 
   3   3   7   31.72    1.00 
   3   3   7   30.63    0.95 
  -3   3  -7   31.75    0.92 
   5  -3   7    2.91    0.21 
  -5  -3  -7    3.05    0.23 
  -5  -3  -7    3.17    0.23 
  -5  -3  -7    3.34    0.24 
   5  -3   7    3.12    0.18 
   5   3   7    2.91    0.22 
  -5   3  -7    3.13    0.18 
   5   3   7    3.05    0.20 
   5   3   7    3.85    0.26 
  -5   3  -7    3.13    0.25 
  -5   3  -7    3.28    0.18 
  -7  -3  -7   83.24    2.48 
   7  -3   7   85.85    2.47 
  -7  -3  -7   82.39    2.48 
  -7  -3  -7   84.31    2.48 
   7  -3   7   85.45    2.38 
  -7   3  -7   78.60    2.55 
   7   3   7   87.70    2.49 
   7   3   7   85.80    2.47 
  -7   3  -7   86.29    2.42 
  -7   3  -7   86.83    2.51 
   7   3   7   83.83    2.46 
  -7   3  -7   83.13    2.42 
  -9  -3  -7    0.03    0.13 
   9  -3   7    0.14    0.11 
  -9  -3  -7    0.17    0.13 
   9  -3   7    0.20    0.08 
  -9  -3  -7    0.21    0.12 
  -9   3  -7    0.37    0.12 
   9   3   7    0.03    0.12 
   9   3   7    0.12    0.12 
   9   3   7    0.17    0.11 
  -9   3  -7    0.24    0.10 
  -9   3  -7    0.16    0.13 
  -9   3  -7    0.10    0.13 
  11  -3   7   16.33    0.56 
 -11  -3  -7   14.49    0.64 
 -11  -3  -7   15.91    0.65 
 -11  -3  -7   15.80    0.66 
  11  -3   7   15.29    0.63 
 -11   3  -7   13.99    0.64 
  11   3   7   16.03    0.64 
  11   3   7   15.18    0.62 
  11   3   7   14.91    0.62 
 -11   3  -7   16.08    0.68 
 -11   3  -7   16.19    0.60 
 -11   3  -7   16.54    0.60 
  13  -3   7    6.40    0.31 
 -13  -3  -7    6.21    0.42 
 -13  -3  -7    5.73    0.39 
  13   3   7    6.03    0.39 
 -13   3  -7    5.94    0.42 
 -13   3  -7    5.09    0.34 
 -13   3  -7    6.26    0.39 
 -13   3  -7    5.98    0.36 
 -15  -3  -7    4.74    0.38 
 -15  -3  -7    5.56    0.43 
  15  -3   7    5.03    0.30 
 -15   3  -7    5.16    0.42 
 -15   3  -7    4.50    0.33 
 -15   3  -7    4.94    0.35 
  15   3   7    4.80    0.36 
 -17  -3  -7    2.53    0.33 
  17  -3   7    2.58    0.26 
 -17  -3  -7    2.86    0.36 
 -17   3  -7    2.92    0.30 
 -17   3  -7    2.57    0.35 
 -17   3  -7    3.03    0.31 
  17   3   7    2.32    0.28 
  22  -4  -7    6.01    0.45 
 -22  -4   7    6.75    0.53 
 -22  -4   7    6.37    0.35 
 -22   4   7    6.68    0.46 
  22   4  -7    6.89    0.42 
 -20  -4   7    0.15    0.22 
 -20  -4   7    0.08    0.11 
  20  -4  -7    0.16    0.17 
  20   4  -7    0.35    0.15 
 -20   4   7    0.17    0.16 
 -18  -4   7    3.88    0.43 
  18  -4  -7    3.43    0.33 
 -18  -4   7    3.39    0.23 
  18  -4  -7    3.35    0.30 
  18   4  -7    3.84    0.28 
 -18   4   7    3.07    0.30 
 -16  -4   7   14.65    0.59 
  16  -4  -7   14.86    0.51 
  16  -4  -7   15.46    0.64 
 -16  -4   7   16.02    0.79 
  16  -4  -7   15.36    0.61 
  16  -4  -7   16.17    0.66 
 -16  -4   7   15.93    0.52 
  16   4  -7   15.72    0.58 
  16   4  -7   15.35    0.66 
 -16   4   7   15.09    0.60 
  16   4  -7   14.71    0.60 
 -16   4   7   16.16    0.64 
 -14  -4   7    0.80    0.13 
  14  -4  -7    1.00    0.18 
  14  -4  -7    0.94    0.14 
  14  -4  -7    1.02    0.17 
 -14  -4   7    1.24    0.28 
 -14  -4   7    1.05    0.09 
  14  -4  -7    1.08    0.16 
 -14   4   7    1.04    0.15 
  14   4  -7    1.06    0.15 
  14   4  -7    0.95    0.17 
 -14   4   7    0.95    0.17 
  14   4  -7    1.14    0.15 
 -12  -4   7   37.57    1.39 
  12  -4  -7   36.91    1.19 
 -12  -4   7   37.21    1.16 
  12  -4  -7   38.90    1.21 
  12  -4  -7   39.11    1.25 
  12   4  -7   39.19    1.15 
 -12   4   7   38.09    1.21 
  12   4  -7   37.96    1.17 
 -12   4   7   37.26    1.19 
  12   4  -7   38.87    1.24 
  10  -4  -7   86.20    2.48 
 -10  -4   7   85.75    2.69 
  10  -4  -7   86.13    2.49 
 -10  -4   7   81.73    2.43 
  10  -4  -7   87.98    2.54 
 -10   4   7   84.91    2.49 
 -10   4   7   88.74    2.51 
  10   4  -7   86.31    2.43 
  -8  -4   7   54.38    1.55 
  -8  -4   7   54.56    1.81 
   8  -4  -7   54.35    1.62 
   8  -4  -7   56.12    1.67 
   8   4  -7   52.78    1.56 
   8   4  -7   54.42    1.56 
  -8   4   7   56.21    1.64 
  -8   4   7   53.57    1.63 
  -6  -4   7   15.89    0.43 
  -6  -4   7   15.97    0.70 
   6  -4  -7   13.93    0.57 
   6  -4  -7   15.17    0.54 
  -6  -4   7   15.27    0.43 
   6   4  -7   15.25    0.47 
   6   4  -7   15.34    0.47 
  -6   4   7   14.21    0.56 
  -6   4   7   15.18    0.56 
   4  -4  -7   89.26    2.47 
  -4  -4   7   89.73    2.68 
   4  -4  -7   86.30    2.51 
   4  -4  -7   85.16    2.52 
   4   4  -7   87.81    2.42 
  -4   4   7   86.61    2.54 
  -4   4   7   86.00    2.53 
   4   4  -7   89.22    2.42 
   2  -4  -7    2.84    0.22 
   2  -4  -7    2.79    0.17 
  -2  -4   7    3.09    0.30 
   2  -4  -7    2.51    0.19 
  -2   4   7    2.96    0.23 
   2   4  -7    3.06    0.20 
  -2   4   7    2.87    0.21 
   0  -4   7   31.22    1.06 
   0  -4  -7   28.40    0.93 
   0  -4  -7   28.62    0.89 
   0  -4  -7   27.67    0.91 
   0   4   7   29.75    0.95 
   0   4   7   28.91    0.95 
   0   4  -7   27.87    0.91 
  -2  -4  -7   75.74    2.21 
  -2  -4  -7   76.42    2.18 
  -2  -4  -7   72.71    2.21 
   2   4   7   77.05    2.23 
   2   4   7   73.08    2.23 
  -2   4  -7   75.64    2.09 
  -2   4  -7   76.79    2.10 
  -2   4  -7   75.79    2.20 
   4  -4   7    0.42    0.04 
  -4  -4  -7    0.42    0.11 
  -4  -4  -7    0.40    0.12 
  -4  -4  -7    0.25    0.12 
   4  -4   7    0.43    0.04 
   4   4   7    0.33    0.14 
  -4   4  -7    0.51    0.13 
  -4   4  -7    0.28    0.06 
  -4   4  -7    0.66    0.08 
  -6  -4  -7   51.05    1.58 
  -6  -4  -7   50.77    1.56 
  -6  -4  -7   52.38    1.58 
  -6   4  -7   46.46    1.59 
   6   4   7   50.60    1.52 
   6   4   7   50.44    1.58 
   6   4   7   50.63    1.56 
  -6   4  -7   51.36    1.48 
  -6   4  -7   53.26    1.59 
  -8  -4  -7   22.80    0.86 
  -8  -4  -7   22.49    0.82 
   8  -4   7   23.41    0.80 
  -8  -4  -7   23.82    0.83 
   8  -4   7   22.92    0.75 
   8   4   7   21.95    0.78 
   8   4   7   22.36    0.82 
  -8   4  -7   23.79    0.76 
  -8   4  -7   22.47    0.74 
   8   4   7   21.71    0.81 
  -8   4  -7   22.47    0.83 
 -10  -4  -7    6.15    0.39 
 -10  -4  -7    5.68    0.38 
 -10  -4  -7    5.53    0.36 
  10  -4   7    6.71    0.36 
  10  -4   7    6.23    0.28 
  10   4   7    6.26    0.37 
 -10   4  -7    6.29    0.32 
  10   4   7    6.06    0.34 
 -10   4  -7    6.46    0.32 
 -10   4  -7    5.90    0.40 
  10   4   7    6.60    0.41 
 -12  -4  -7    9.21    0.49 
 -12  -4  -7    9.20    0.51 
  12  -4   7    9.72    0.39 
 -12   4  -7   10.14    0.53 
  12   4   7    9.68    0.49 
 -12   4  -7    9.44    0.43 
 -12   4  -7    9.17    0.44 
 -12   4  -7    8.65    0.46 
  12   4   7    9.25    0.45 
  14  -4   7   43.49    1.37 
 -14  -4  -7   42.48    1.47 
 -14  -4  -7   43.24    1.50 
  14   4   7   48.29    1.49 
 -14   4  -7   42.94    1.43 
 -14   4  -7   44.68    1.52 
 -14   4  -7   46.83    1.53 
 -16  -4  -7    2.59    0.32 
 -16  -4  -7    4.10    0.47 
  16  -4   7    2.93    0.26 
 -16   4  -7    3.04    0.28 
 -16   4  -7    2.54    0.33 
  16   4   7    3.43    0.34 
 -16   4  -7    3.33    0.31 
 -21  -5   7   62.62    1.84 
 -21  -5   7   64.42    2.22 
  21  -5  -7   61.57    2.06 
  21   5  -7   64.33    1.96 
 -21   5   7   63.92    2.03 
 -19  -5   7    6.29    0.27 
 -19  -5   7    6.34    0.57 
  19  -5  -7    6.01    0.44 
 -19   5   7    6.90    0.44 
  19   5  -7    6.70    0.37 
  17  -5  -7   22.68    0.89 
  17  -5  -7   21.98    0.92 
 -17  -5   7   21.99    1.03 
  17   5  -7   22.78    0.78 
 -17   5   7   22.82    0.85 
 -17   5   7   21.01    0.91 
 -15  -5   7   58.32    1.99 
  15  -5  -7   54.35    1.73 
  15  -5  -7   57.52    1.75 
 -15  -5   7   55.23    1.70 
  15  -5  -7   56.36    1.79 
  15  -5  -7   56.12    1.66 
  15   5  -7   59.33    1.69 
  15   5  -7   55.79    1.73 
  15   5  -7   55.11    1.78 
 -15   5   7   56.23    1.78 
 -15   5   7   55.54    1.76 
  13  -5  -7   27.36    0.90 
  13  -5  -7   25.61    0.95 
 -13  -5   7   26.76    0.86 
  13  -5  -7   25.86    0.90 
 -13  -5   7   26.88    1.13 
  13   5  -7   25.96    0.93 
 -13   5   7   27.87    0.94 
  13   5  -7   26.79    0.85 
 -13   5   7   27.06    0.90 
  13   5  -7   26.01    0.88 
  11  -5  -7   46.95    1.48 
  11  -5  -7   47.88    1.43 
 -11  -5   7   46.65    1.36 
 -11  -5   7   45.34    1.66 
  11   5  -7   45.77    1.39 
  11   5  -7   46.30    1.36 
 -11   5   7   47.78    1.45 
 -11   5   7   44.10    1.42 
   9  -5  -7  189.00    5.27 
   9  -5  -7  190.72    5.36 
  -9  -5   7  186.72    5.20 
   9  -5  -7  186.89    5.30 
  -9   5   7  185.84    5.31 
   9   5  -7  187.63    5.24 
  -9   5   7  196.11    5.32 
  -7  -5   7   18.88    0.86 
   7  -5  -7   18.72    0.71 
   7  -5  -7   19.10    0.66 
   7  -5  -7   19.91    0.68 
   7   5  -7   19.52    0.57 
  -7   5   7   18.53    0.67 
   7   5  -7   18.07    0.59 
  -7   5   7   19.79    0.71 
   5  -5  -7   39.09    1.23 
   5  -5  -7   39.11    1.15 
  -5  -5   7   39.03    1.41 
   5  -5  -7   39.30    1.22 
   5   5  -7   39.09    1.12 
  -5   5   7   39.38    1.24 
  -5   5   7   41.29    1.26 
   5   5  -7   40.01    1.11 
   3  -5  -7   36.42    1.09 
  -3  -5   7   37.95    1.33 
   3  -5  -7   38.32    1.17 
   3  -5  -7   36.97    1.15 
  -3   5   7   34.55    1.17 
   3   5  -7   36.79    1.14 
   3   5  -7   37.35    1.03 
  -3   5   7   38.48    1.20 
   1  -5  -7   17.23    0.63 
   1  -5  -7   16.75    0.61 
  -1  -5   7   18.59    0.77 
   1  -5  -7   17.77    0.57 
   1   5  -7   18.29    0.61 
  -1   5   7   17.23    0.65 
  -1   5   7   16.25    0.64 
  -1  -5  -7   65.82    2.02 
  -1  -5  -7   68.47    1.98 
   1  -5   7   75.54    2.19 
  -1  -5  -7   68.29    2.04 
   1   5   7   67.98    2.06 
  -1   5  -7   68.13    1.90 
  -1   5  -7   68.95    2.02 
   1   5   7   67.76    2.07 
  -3  -5  -7   48.71    1.49 
  -3  -5  -7   48.57    1.54 
  -3  -5  -7   51.05    1.54 
  -3   5  -7   49.73    1.52 
   3   5   7   48.50    1.56 
   3   5   7   52.48    1.56 
  -3   5  -7   49.66    1.39 
  -3   5  -7   49.65    1.41 
  -5  -5  -7   57.15    1.96 
  -5  -5  -7   64.18    1.87 
  -5  -5  -7   63.22    1.90 
   5   5   7   61.84    1.83 
   5   5   7   63.29    1.91 
  -5   5  -7   63.70    1.79 
  -5   5  -7   63.80    1.89 
  -5   5  -7   62.86    1.77 
  -7  -5  -7    6.92    0.38 
  -7  -5  -7    6.13    0.37 
  -7  -5  -7    6.86    0.36 
   7  -5   7    6.93    0.23 
  -7   5  -7    6.66    0.30 
   7   5   7    6.86    0.33 
   7   5   7    7.34    0.38 
   7   5   7    5.95    0.38 
  -7   5  -7    6.62    0.28 
  -7   5  -7    6.36    0.37 
  -9  -5  -7   42.14    1.36 
   9  -5   7   45.69    1.32 
  -9  -5  -7   41.13    1.36 
   9  -5   7   36.76    1.39 
  -9   5  -7   43.98    1.29 
   9   5   7   39.99    1.31 
  -9   5  -7   41.37    1.26 
   9   5   7   41.78    1.37 
  -9   5  -7   43.12    1.38 
 -11  -5  -7    1.00    0.20 
  11  -5   7    1.09    0.19 
 -11  -5  -7    1.46    0.23 
  11   5   7    0.96    0.21 
  11   5   7    1.32    0.19 
 -11   5  -7    1.28    0.18 
 -11   5  -7    1.09    0.22 
 -11   5  -7    1.20    0.16 
  13  -5   7   25.89    0.88 
 -13  -5  -7   27.48    1.02 
 -13  -5  -7   27.70    1.01 
 -13   5  -7   28.02    0.98 
  13   5   7   28.87    1.02 
 -13   5  -7   27.88    1.04 
 -13   5  -7   26.72    0.93 
 -15  -5  -7   16.11    0.74 
  15  -5   7   14.93    0.60 
 -15  -5  -7   17.43    0.80 
  15   5   7   16.99    0.73 
 -15   5  -7   16.04    0.75 
 -15   5  -7   15.46    0.66 
  18  -6  -7    0.48    0.12 
 -18  -6   7    0.33    0.30 
  18  -6  -7    0.30    0.20 
  18   6  -7    0.07    0.12 
 -18   6   7    0.16    0.17 
  16  -6  -7   30.30    0.95 
  16  -6  -7   30.48    1.09 
  16  -6  -7   32.04    1.06 
  16  -6  -7   28.97    1.11 
 -16  -6   7   32.42    1.36 
  16  -6  -7   34.54    1.16 
  16   6  -7   31.60    1.02 
 -16   6   7   32.26    1.12 
 -16   6   7   30.87    1.10 
  14  -6  -7   10.16    0.43 
  14  -6  -7   10.15    0.52 
 -14  -6   7    9.30    0.39 
  14  -6  -7    9.21    0.44 
 -14  -6   7   10.34    0.70 
 -14   6   7    9.73    0.49 
  14   6  -7    9.25    0.47 
  14   6  -7    9.18    0.44 
  14   6  -7    9.48    0.39 
 -14   6   7    9.43    0.48 
 -12  -6   7   15.23    0.84 
  12  -6  -7   14.81    0.58 
  12  -6  -7   14.73    0.64 
 -12  -6   7   15.14    0.51 
 -12   6   7   15.52    0.60 
  12   6  -7   13.89    0.60 
  12   6  -7   15.52    0.52 
  12   6  -7   14.50    0.56 
 -12   6   7   16.26    0.63 
  10  -6  -7   23.39    0.75 
  10  -6  -7   23.67    0.86 
 -10  -6   7   22.85    0.68 
 -10  -6   7   23.14    1.05 
  10  -6  -7   23.04    0.79 
  10  -6  -7   23.39    0.81 
 -10   6   7   22.21    0.80 
  10   6  -7   23.19    0.71 
  10   6  -7   22.72    0.75 
   8  -6  -7    1.44    0.19 
   8  -6  -7    1.23    0.12 
  -8  -6   7    1.28    0.30 
   8  -6  -7    1.40    0.17 
  -8   6   7    1.29    0.20 
   8   6  -7    1.24    0.10 
  -8   6   7    1.34    0.18 
   8   6  -7    1.27    0.12 
   6  -6  -7    0.31    0.13 
   6  -6  -7    0.15    0.06 
   6  -6  -7    0.27    0.06 
   6  -6  -7    0.16    0.10 
  -6  -6   7    0.28    0.22 
   6   6  -7    0.27    0.04 
   6   6  -7    0.30    0.06 
  -6   6   7    0.23    0.12 
  -6   6   7    0.31    0.14 
   4  -6  -7   32.53    1.04 
   4  -6  -7   32.23    0.95 
   4  -6  -7   34.17    1.06 
  -4   6   7   31.33    1.07 
   4   6  -7   33.36    0.93 
   4   6  -7   33.47    1.03 
  -4   6   7   30.68    1.08 
   2  -6  -7    6.94    0.26 
  -2  -6   7    6.47    0.48 
   2  -6  -7    7.11    0.36 
   2  -6  -7    6.70    0.33 
   2   6  -7    6.56    0.32 
  -2   6   7    7.31    0.39 
  -2   6   7    5.83    0.35 
   0  -6  -7   79.85    2.31 
   0  -6  -7   78.30    2.33 
   0  -6   7   81.58    2.51 
   0  -6  -7   78.86    2.24 
   0   6  -7   80.11    2.30 
   0   6   7   79.04    2.36 
   0   6   7   75.23    2.35 
   2  -6   7  105.14    3.10 
  -2  -6  -7   96.49    2.92 
  -2  -6  -7   98.05    2.94 
  -2  -6  -7  100.62    2.87 
  -2   6  -7  105.90    2.93 
  -2   6  -7  100.72    2.80 
   2   6   7  103.25    2.98 
   2   6   7  101.26    2.99 
  -4  -6  -7   10.30    0.47 
  -4  -6  -7    9.76    0.44 
  -4  -6  -7   10.27    0.47 
  -4  -6  -7   10.09    0.41 
  -4   6  -7    9.89    0.45 
  -4   6  -7    9.90    0.35 
   4   6   7    9.26    0.48 
   4   6   7   10.06    0.54 
  -6  -6  -7   49.17    1.60 
  -6  -6  -7   49.67    1.54 
  -6   6  -7   51.07    1.45 
   6   6   7   52.34    1.62 
  -6   6  -7   51.50    1.58 
  -8  -6  -7   20.51    0.77 
  -8  -6  -7   22.28    0.82 
   8   6   7   22.51    0.84 
  -8   6  -7   22.26    0.82 
  -8   6  -7   22.08    0.72 
  -8   6  -7   20.77    0.68 
   8   6   7   20.57    0.73 
  10  -6   7    3.00    0.14 
 -10  -6  -7    2.34    0.27 
 -10  -6  -7    3.04    0.28 
  10   6   7    3.18    0.32 
  10   6   7    2.11    0.22 
 -10   6  -7    3.20    0.24 
 -10   6  -7    2.86    0.21 
 -10   6  -7    2.80    0.32 
 -12  -6  -7    4.71    0.37 
  12  -6   7    4.23    0.22 
 -12  -6  -7    3.81    0.34 
 -12   6  -7    4.44    0.27 
  12   6   7    4.49    0.38 
 -12   6  -7    4.34    0.30 
 -12   6  -7    3.92    0.36 
 -14  -6  -7   14.94    0.68 
 -14  -6  -7   15.86    0.76 
 -14   6  -7   13.87    0.61 
 -14   6  -7   14.79    0.70 
  14   6   7   14.77    0.69 
  17  -7  -7   10.88    0.48 
 -17  -7   7   11.10    0.81 
  17  -7  -7   11.25    0.60 
  17   7  -7   10.67    0.47 
 -17   7   7   11.17    0.65 
  15  -7  -7    3.71    0.27 
  15  -7  -7    3.76    0.35 
 -15  -7   7    3.85    0.55 
  15  -7  -7    3.56    0.28 
  15  -7  -7    3.87    0.25 
  15   7  -7    3.46    0.24 
 -15   7   7    3.87    0.35 
 -13  -7   7    0.29    0.29 
  13  -7  -7    0.21    0.11 
  13  -7  -7    0.19    0.16 
  13  -7  -7    0.10    0.15 
  13  -7  -7    0.04    0.14 
  13  -7  -7    0.26    0.18 
  13   7  -7    0.18    0.09 
 -13   7   7    0.31    0.17 
  13   7  -7    0.15    0.10 
 -13   7   7    0.08    0.12 
  13   7  -7    0.32    0.13 
  11  -7  -7    0.41    0.13 
  11  -7  -7    0.11    0.12 
  11  -7  -7    0.48    0.09 
 -11  -7   7    0.45    0.30 
  11  -7  -7    0.54    0.17 
 -11   7   7    0.28    0.13 
 -11   7   7    0.27    0.16 
  11   7  -7    0.39    0.09 
  11   7  -7    0.48    0.14 
 -11   7   7    0.30    0.16 
  11   7  -7    0.39    0.11 
   9  -7  -7    9.99    0.34 
  -9  -7   7   10.02    0.70 
   9  -7  -7    9.88    0.43 
   9  -7  -7   10.00    0.46 
   9  -7  -7    9.80    0.33 
   9   7  -7   10.57    0.45 
  -9   7   7   10.69    0.50 
  -9   7   7   10.07    0.46 
   9   7  -7   10.45    0.35 
   9   7  -7    9.96    0.40 
   7  -7  -7    3.53    0.27 
  -7  -7   7    3.00    0.44 
   7  -7  -7    3.02    0.23 
  -7   7   7    2.91    0.26 
   7   7  -7    3.47    0.13 
  -7   7   7    3.22    0.30 
   7   7  -7    3.21    0.18 
  -5  -7   7    6.04    0.53 
   5  -7  -7    6.99    0.36 
   5  -7  -7    6.14    0.32 
  -5   7   7    5.77    0.36 
   5   7  -7    6.74    0.25 
   5   7  -7    6.88    0.32 
  -5   7   7    6.56    0.39 
   3  -7  -7   32.01    1.02 
  -3  -7   7   31.27    1.27 
   3  -7  -7   31.05    1.03 
  -3   7   7   30.77    1.06 
  -3   7   7   32.37    1.09 
   3   7  -7   31.82    0.90 
   3   7  -7   30.58    0.99 
  -1  -7   7    1.80    0.34 
   1  -7  -7    1.95    0.22 
   1  -7  -7    1.67    0.18 
  -1   7   7    1.50    0.21 
   1   7  -7    1.93    0.19 
  -1   7   7    1.65    0.22 
  -1  -7  -7   20.72    0.64 
  -1  -7  -7   20.78    0.75 
  -1  -7  -7   23.48    0.79 
   1  -7   7   23.66    0.97 
  -1   7  -7   21.45    0.62 
   1   7   7   21.32    0.82 
  -1   7  -7   21.80    0.74 
   1   7   7   20.28    0.80 
  -3  -7  -7    6.27    0.34 
  -3  -7  -7    5.94    0.27 
   3  -7   7    7.56    0.51 
  -3  -7  -7    6.44    0.37 
  -3   7  -7    6.47    0.34 
   3   7   7    6.54    0.40 
  -3   7  -7    6.43    0.24 
   3   7   7    6.99    0.41 
  -5  -7  -7    0.02    0.08 
  -5  -7  -7    0.04    0.11 
  -5  -7  -7   -0.05    0.14 
  -5   7  -7   -0.09    0.11 
  -5   7  -7    0.08    0.06 
   5   7   7    0.14    0.17 
  -7  -7  -7   20.34    0.79 
  -7  -7  -7   21.85    0.76 
  -7  -7  -7   23.08    0.83 
   7   7   7   23.00    0.87 
  -7   7  -7   21.84    0.66 
  -7   7  -7   23.00    0.82 
  -7   7  -7   22.12    0.72 
   7   7   7   21.72    0.88 
  -9  -7  -7    1.24    0.18 
  -9  -7  -7    1.16    0.21 
  -9   7  -7    1.31    0.21 
   9   7   7    1.22    0.23 
  -9   7  -7    1.05    0.12 
  -9   7  -7    1.32    0.17 
 -11  -7  -7   12.53    0.58 
 -11  -7  -7   13.50    0.60 
  11   7   7   12.03    0.52 
 -11   7  -7   12.89    0.60 
 -11   7  -7   13.68    0.54 
 -11   7  -7   12.73    0.48 
  14  -8  -7    4.35    0.37 
 -14  -8   7    5.72    0.65 
  14  -8  -7    4.38    0.37 
  14  -8  -7    4.77    0.22 
  14  -8  -7    4.97    0.31 
  14  -8  -7    4.91    0.34 
 -14   8   7    5.48    0.55 
  14   8  -7    4.56    0.26 
 -14   8   7    5.22    0.42 
 -12  -8   7   15.08    0.93 
  12  -8  -7   15.40    0.76 
  12  -8  -7   13.77    0.56 
 -12   8   7   13.91    0.61 
 -12   8   7   15.10    0.67 
  12   8  -7   14.89    0.50 
  12   8  -7   14.39    0.58 
  12   8  -7   14.56    0.60 
  10  -8  -7   13.89    0.57 
 -10  -8   7   13.55    0.88 
  10  -8  -7   15.07    0.79 
  10  -8  -7   13.78    0.55 
  10   8  -7   13.20    0.56 
 -10   8   7   15.06    0.66 
  10   8  -7   13.94    0.53 
  10   8  -7   14.22    0.46 
   8  -8  -7   11.04    0.46 
   8  -8  -7   11.24    0.48 
  -8  -8   7   11.10    0.77 
   8   8  -7   11.07    0.33 
  -8   8   7   10.67    0.50 
   8   8  -7   10.01    0.45 
   8   8  -7   10.62    0.42 
  -8   8   7   11.70    0.56 
   6  -8  -7   17.35    0.65 
   6  -8  -7   16.37    0.62 
  -6  -8   7   17.63    0.95 
  -6   8   7   17.73    0.72 
  -6   8   7   16.18    0.67 
   6   8  -7   16.79    0.56 
   6   8  -7   17.30    0.61 
   4  -8  -7   50.95    1.54 
   4  -8  -7   51.94    1.56 
  -4  -8   7   51.39    1.88 
  -4   8   7   49.29    1.60 
   4   8  -7   49.89    1.44 
  -4   8   7   49.98    1.62 
   4   8  -7   50.20    1.51 
   2  -8  -7   17.73    0.64 
   2  -8  -7   17.85    0.66 
  -2  -8   7   18.02    0.92 
  -2   8   7   17.56    0.72 
   2   8  -7   17.24    0.62 
  -2   8   7   16.85    0.70 
   0  -8   7    2.79    0.42 
   0  -8  -7    2.61    0.24 
   0  -8  -7    1.67    0.20 
   0   8   7    2.27    0.27 
   0   8   7    2.41    0.27 
   0   8  -7    2.35    0.21 
   2  -8   7   23.68    1.01 
  -2  -8  -7   20.90    0.76 
  -2  -8  -7   22.31    0.79 
  -2   8  -7   21.86    0.75 
   2   8   7   21.91    0.85 
  -2   8  -7   21.77    0.65 
   2   8   7   20.27    0.89 
  -4  -8  -7    5.88    0.36 
   4  -8   7    7.41    0.53 
  -4  -8  -7    5.67    0.34 
  -4   8  -7    6.11    0.34 
   4   8   7    5.91    0.40 
  -4   8  -7    6.20    0.25 
   4   8   7    6.37    0.43 
  -6  -8  -7    2.21    0.23 
  -6  -8  -7    1.81    0.22 
   6   8   7    1.89    0.28 
  -6   8  -7    2.00    0.16 
  -6   8  -7    2.56    0.24 
  -8  -8  -7   16.67    0.69 
  -8   8  -7   16.94    0.67 
  -8   8  -7   17.53    0.61 
   8   8   7   16.43    0.78 
  11  -9  -7   10.12    0.44 
 -11  -9   7   10.88    0.85 
  11  -9  -7   10.06    0.67 
  11   9  -7   10.28    0.36 
 -11   9   7   11.90    0.59 
  11   9  -7   10.64    0.38 
   9  -9  -7   17.59    0.95 
   9  -9  -7   17.06    0.62 
   9  -9  -7   17.65    0.64 
  -9  -9   7   18.30    1.05 
   9   9  -7   16.84    0.62 
  -9   9   7   16.20    0.70 
   9   9  -7   17.83    0.63 
   9   9  -7   17.48    0.64 
  -9   9   7   18.81    0.77 
   7  -9  -7   11.45    0.46 
   7  -9  -7   10.64    0.76 
   7  -9  -7   10.68    0.44 
  -7  -9   7   10.41    0.79 
  -7   9   7   10.01    0.51 
   7   9  -7   10.46    0.41 
  -7   9   7    9.69    0.60 
   7   9  -7   12.35    0.44 
   7   9  -7   10.49    0.44 
   5  -9  -7   34.70    1.09 
   5  -9  -7   33.08    1.50 
   5  -9  -7   32.03    1.06 
  -5  -9   7   36.09    1.51 
  -5   9   7   36.37    1.22 
   5   9  -7   34.00    1.05 
   5   9  -7   33.32    1.02 
   5   9  -7   33.09    1.06 
  -3  -9   7   44.08    1.74 
   3  -9  -7   42.66    1.34 
   3  -9  -7   44.30    1.36 
   3   9  -7   43.22    1.31 
  -3   9   7   45.57    1.48 
   1  -9  -7    0.12    0.10 
   1  -9  -7    0.24    0.13 
  -1  -9   7    0.50    0.31 
  -1   9   7    0.30    0.17 
   1   9  -7    0.46    0.11 
  -1   9   7    0.02    0.15 
  -1  -9  -7   20.57    0.74 
  -1  -9  -7   19.38    0.71 
   1  -9   7   21.73    1.02 
   1   9   7   20.65    0.86 
  -1   9  -7   20.98    0.69 
   1   9   7   18.98    0.81 
  -3  -9  -7    7.22    0.39 
   3  -9   7    7.19    0.57 
  -3  -9  -7    6.39    0.40 
   3   9   7    6.36    0.46 
  -3   9  -7    6.61    0.26 
   3   9   7    6.20    0.45 
  -3   9  -7    6.08    0.31 
  -5  -9  -7    5.72    0.35 
  -5  -9  -7    6.82    0.38 
  -5   9  -7    6.65    0.33 
   5   9   7    7.10    0.47 
  -5   9  -7    7.05    0.29 
  24   0  -8   28.24    1.06 
 -22   0   8   19.26    0.76 
  22   0  -8   18.89    0.78 
  20   0  -8   83.80    2.52 
 -20   0   8   83.78    2.50 
 -18   0   8   14.87    0.58 
  18   0  -8   13.75    0.58 
  18   0  -8   13.15    0.67 
  16   0  -8   73.39    2.18 
 -16   0   8   72.78    2.15 
  16   0  -8   74.50    2.18 
  16   0  -8   70.11    2.26 
 -16   0   8   76.82    2.16 
  16   0  -8   69.37    2.25 
  14   0  -8    9.39    0.40 
 -14   0   8    8.69    0.38 
  14   0  -8    8.37    0.41 
  14   0  -8    8.12    0.38 
  14   0  -8    8.29    0.44 
 -14   0   8    8.31    0.36 
 -12   0   8   17.74    0.60 
  12   0  -8   18.42    0.62 
  12   0  -8   15.68    0.68 
 -12   0   8   18.12    0.61 
  12   0  -8   18.43    0.63 
  10   0  -8  124.64    3.75 
  10   0  -8  134.16    3.65 
   8   0  -8   55.44    1.66 
   8   0  -8   54.42    1.74 
  -8   0   8   54.16    1.63 
   8   0  -8   62.14    1.80 
   6   0  -8   70.58    2.06 
   6   0  -8   64.61    1.93 
   6   0  -8   68.97    1.95 
  -6   0   8   65.17    1.97 
   4   0  -8  617.94   19.45 
   2   0  -8  324.12   11.25 
   0   0  -8  118.47    3.33 
  -4   0  -8   91.00    2.66 
  -4   0  -8   89.99    2.62 
   4   0   8   94.08    2.62 
   4   0   8   91.13    2.63 
  -4   0  -8   91.25    2.62 
   6   0   8   75.86    2.27 
   6   0   8   78.46    2.24 
  -6   0  -8   74.97    2.25 
  -6   0  -8   78.18    2.30 
  -6   0  -8   79.24    2.26 
  -8   0  -8    1.92    0.23 
   8   0   8    1.67    0.19 
   8   0   8    1.58    0.17 
  -8   0  -8    2.17    0.22 
  10   0   8   58.23    1.73 
 -10   0  -8   55.49    1.76 
  10   0   8   56.40    1.71 
 -10   0  -8   58.44    1.77 
 -10   0  -8   58.59    1.82 
  10   0   8   57.22    1.78 
 -12   0  -8   10.28    0.54 
 -12   0  -8    9.41    0.47 
 -12   0  -8   10.06    0.49 
  12   0   8    9.71    0.44 
  12   0   8    9.85    0.43 
  14   0   8    8.73    0.44 
 -14   0  -8    9.20    0.53 
 -14   0  -8    8.35    0.47 
  16   0   8   38.82    1.31 
 -16   0  -8   40.06    1.43 
 -16   0  -8   39.75    1.36 
 -18   0  -8   11.20    0.60 
  18   0   8   11.22    0.56 
 -18   0  -8   12.79    0.69 
  23  -1  -8   20.56    0.86 
 -23  -1   8   21.89    0.82 
 -23   1   8   21.10    0.84 
 -21  -1   8    1.04    0.19 
  21  -1  -8    1.54    0.24 
  21   1  -8    1.40    0.22 
 -21   1   8    1.45    0.23 
  19  -1  -8    5.47    0.36 
 -19   1   8    4.71    0.34 
  19   1  -8    4.97    0.34 
 -17  -1   8   22.79    0.78 
  17  -1  -8   22.43    0.81 
  17  -1  -8   22.75    0.83 
  17  -1  -8   21.63    0.84 
 -17  -1   8   22.68    0.77 
 -17   1   8   21.78    0.78 
  17   1  -8   23.03    0.81 
  17   1  -8   22.05    0.80 
 -17   1   8   21.70    0.79 
  17   1  -8   22.23    0.85 
  15  -1  -8   11.39    0.51 
 -15  -1   8   10.90    0.45 
  15  -1  -8   11.72    0.48 
 -15  -1   8   11.12    0.45 
  15  -1  -8   10.36    0.49 
  15  -1  -8   10.93    0.48 
  15   1  -8   11.98    0.47 
  15   1  -8   11.77    0.52 
 -15   1   8   11.25    0.45 
  15   1  -8   10.97    0.46 
 -15   1   8   11.69    0.48 
 -13  -1   8  154.39    4.26 
  13  -1  -8  148.53    4.28 
 -13  -1   8  152.78    4.25 
  13  -1  -8  147.42    4.35 
  13   1  -8  153.73    4.28 
 -13   1   8  156.33    4.28 
  13   1  -8  153.52    4.28 
 -13   1   8  147.36    4.26 
  11  -1  -8  157.77    4.30 
  11  -1  -8  144.21    4.36 
  11   1  -8  156.57    4.29 
   9  -1  -8   40.33    1.21 
   9  -1  -8   38.62    1.28 
   9  -1  -8   42.05    1.24 
  -9  -1   8   38.19    1.17 
   9   1  -8   38.30    1.32 
  -9   1   8   41.36    1.21 
   9   1  -8   40.71    1.21 
  -9   1   8   41.01    1.21 
   7  -1  -8   52.39    1.55 
   7  -1  -8   55.12    1.58 
   7   1  -8   52.68    1.54 
   7   1  -8   52.50    1.53 
   7   1  -8   50.91    1.67 
  -7   1   8   52.98    1.55 
   5  -1  -8   35.72    1.08 
  -5  -1   8   35.17    1.04 
   5  -1  -8   33.92    1.09 
  -5  -1   8   36.60    1.05 
  -5   1   8   32.65    1.10 
  -5   1   8   37.36    1.09 
   5   1  -8   34.94    1.05 
   5   1  -8   36.40    1.07 
   5   1  -8   36.60    1.20 
   3  -1  -8    0.31    0.08 
  -3  -1   8    0.24    0.06 
  -3  -1   8    0.42    0.08 
   3   1  -8    0.31    0.13 
  -3   1   8    0.21    0.09 
  -3   1   8    0.37    0.09 
   1  -1  -8   84.82    2.37 
  -1  -1   8   79.51    2.32 
   1  -1  -8   83.21    2.36 
  -1  -1   8   79.02    2.32 
   1   1  -8   86.09    2.49 
   1   1  -8   85.88    2.38 
  -1   1   8   82.96    2.36 
  -1   1   8   78.17    2.40 
   1  -1   8   97.18    2.65 
  -1  -1  -8   93.25    2.69 
  -1  -1  -8   96.57    2.70 
   1  -1   8   95.15    2.66 
  -1  -1  -8   90.94    2.68 
  -1   1  -8   92.30    2.65 
  -1   1  -8   92.28    2.66 
   1   1   8   95.35    2.69 
  -1   1  -8   96.20    2.71 
   1   1   8   92.71    2.69 
  -3  -1  -8   18.14    0.64 
   3  -1   8   19.56    0.61 
  -3  -1  -8   18.43    0.64 
  -3  -1  -8   18.42    0.66 
   3   1   8   18.29    0.64 
  -3   1  -8   19.03    0.67 
  -3   1  -8   18.92    0.61 
  -3   1  -8   17.42    0.61 
  -5  -1  -8  104.99    3.05 
   5  -1   8  102.37    3.05 
  -5  -1  -8  108.43    3.08 
   5  -1   8  109.39    3.01 
  -5  -1  -8  104.60    3.05 
   5   1   8  109.63    3.05 
  -5   1  -8  106.91    3.03 
  -5   1  -8  105.75    3.03 
   5   1   8  102.97    3.04 
  -5   1  -8  109.45    3.09 
  -7  -1  -8   21.24    0.75 
  -7  -1  -8   21.67    0.79 
  -7  -1  -8   20.80    0.75 
   7  -1   8   20.71    0.70 
   7  -1   8   22.02    0.76 
  -7   1  -8   21.17    0.79 
  -7   1  -8   20.61    0.73 
   7   1   8   21.12    0.75 
  -7   1  -8   22.42    0.74 
   7   1   8   22.27    0.75 
  -9  -1  -8    0.59    0.15 
   9  -1   8    0.50    0.14 
  -9  -1  -8    0.47    0.17 
  -9  -1  -8    0.37    0.14 
   9  -1   8    0.55    0.19 
  -9   1  -8    0.25    0.16 
   9   1   8    0.32    0.12 
   9   1   8    0.45    0.12 
  -9   1  -8    0.46    0.14 
   9   1   8    0.66    0.15 
  -9   1  -8    0.40    0.12 
 -11  -1  -8   22.74    1.05 
  11  -1   8   21.85    0.83 
 -11  -1  -8   22.09    0.83 
 -11  -1  -8   21.56    0.93 
  11  -1   8   22.58    0.77 
 -11   1  -8   23.24    0.82 
 -11   1  -8   23.47    0.89 
  11   1   8   22.65    0.79 
 -11   1  -8   23.83    0.82 
  11   1   8   22.20    0.83 
  11   1   8   22.73    0.81 
 -13  -1  -8    5.52    0.38 
  13  -1   8    5.26    0.32 
  13  -1   8    5.32    0.29 
 -13  -1  -8    5.21    0.37 
 -13  -1  -8    5.62    0.41 
 -13   1  -8    5.64    0.36 
 -13   1  -8    5.26    0.34 
  13   1   8    5.49    0.35 
  13   1   8    4.68    0.31 
 -13   1  -8    4.63    0.40 
 -15  -1  -8    4.50    0.42 
 -15  -1  -8    5.02    0.39 
  15  -1   8    5.66    0.35 
  15  -1   8    5.21    0.30 
 -15   1  -8    5.16    0.44 
  15   1   8    5.79    0.42 
 -15   1  -8    5.36    0.51 
 -15   1  -8    5.58    0.39 
  17  -1   8    1.00    0.17 
 -17  -1  -8    1.54    0.31 
 -17  -1  -8    1.25    0.43 
  17  -1   8    1.84    0.23 
 -17   1  -8    1.76    0.35 
  17   1   8    1.80    0.24 
 -17   1  -8    1.30    0.24 
  22  -2  -8    8.49    0.50 
 -22  -2   8    7.61    0.42 
  22   2  -8    7.59    0.45 
 -22   2   8    8.90    0.49 
 -20  -2   8    0.14    0.13 
  20  -2  -8    0.19    0.16 
 -20   2   8    0.08    0.15 
  20   2  -8    0.02    0.13 
  18  -2  -8   25.68    0.91 
  18  -2  -8   24.15    0.93 
  18  -2  -8   22.39    0.82 
 -18  -2   8   25.34    0.83 
 -18   2   8   25.79    0.89 
  18   2  -8   24.81    0.86 
  16  -2  -8   12.19    0.59 
  16  -2  -8   11.13    0.49 
  16  -2  -8   12.12    0.54 
 -16  -2   8   12.31    0.47 
  16  -2  -8   12.25    0.52 
 -16  -2   8   12.10    0.49 
 -16   2   8   11.70    0.49 
  16   2  -8   12.91    0.52 
  16   2  -8   11.17    0.54 
 -16   2   8   12.68    0.53 
  16   2  -8   11.72    0.50 
  14  -2  -8   19.80    0.72 
  14  -2  -8   21.38    0.76 
  14  -2  -8   20.44    0.75 
 -14  -2   8   21.49    0.68 
 -14  -2   8   18.91    0.69 
  14   2  -8   20.29    0.71 
 -14   2   8   21.03    0.73 
  14   2  -8   20.38    0.71 
  14   2  -8   20.04    0.76 
 -14   2   8   21.60    0.71 
  12  -2  -8    3.09    0.24 
  12  -2  -8    2.83    0.21 
 -12  -2   8    2.85    0.17 
 -12  -2   8    3.29    0.19 
  12  -2  -8    2.95    0.23 
 -12   2   8    2.85    0.21 
 -12   2   8    3.10    0.23 
  12   2  -8    3.36    0.21 
  12   2  -8    3.04    0.21 
  10  -2  -8   13.96    0.54 
  10  -2  -8   13.31    0.50 
 -10  -2   8   13.37    0.47 
  10   2  -8   13.81    0.49 
 -10   2   8   14.25    0.51 
  10   2  -8   13.68    0.48 
 -10   2   8   13.91    0.50 
  -8  -2   8    0.74    0.09 
   8  -2  -8    0.77    0.13 
   8  -2  -8    0.60    0.11 
   8   2  -8    0.89    0.10 
   8   2  -8    0.52    0.08 
  -8   2   8    0.68    0.11 
   6  -2  -8    3.55    0.21 
   6  -2  -8    3.49    0.23 
  -6   2   8    3.77    0.23 
   6   2  -8    3.54    0.17 
  -6   2   8    3.87    0.22 
   6   2  -8    3.76    0.18 
   4  -2  -8    7.22    0.31 
   4  -2  -8    7.98    0.35 
  -4  -2   8    7.48    0.27 
  -4  -2   8    7.61    0.26 
   4   2  -8    7.28    0.27 
   4   2  -8    7.35    0.28 
  -4   2   8    7.44    0.33 
  -4   2   8    8.00    0.33 
  -2  -2   8    2.85    0.13 
   2  -2  -8    2.64    0.18 
   2  -2  -8    2.56    0.17 
  -2   2   8    2.75    0.19 
  -2   2   8    2.95    0.20 
   0  -2  -8   29.30    0.92 
   0  -2  -8   30.02    0.93 
   0  -2   8   29.06    0.86 
   0  -2   8   28.81    0.85 
   0  -2  -8   28.32    0.92 
   0   2  -8   29.72    0.93 
   0   2   8   28.70    0.93 
   0   2   8   29.21    0.93 
   2  -2   8    0.32    0.06 
   2  -2   8    0.25    0.06 
  -2  -2  -8    0.51    0.11 
  -2  -2  -8    0.29    0.10 
  -2  -2  -8    0.18    0.10 
   2   2   8    0.30    0.10 
  -2   2  -8    0.29    0.07 
  -2   2  -8    0.40    0.11 
   2   2   8    0.33    0.10 
  -2   2  -8    0.51    0.08 
  -4  -2  -8    1.31    0.16 
   4  -2   8    1.54    0.13 
  -4  -2  -8    1.68    0.19 
  -4  -2  -8    1.41    0.17 
  -4   2  -8    1.57    0.14 
   4   2   8    1.62    0.18 
   4   2   8    1.90    0.17 
  -4   2  -8    1.98    0.15 
  -4   2  -8    1.83    0.20 
   6  -2   8    1.14    0.16 
  -6  -2  -8    1.17    0.19 
  -6  -2  -8    1.21    0.17 
   6  -2   8    1.39    0.13 
  -6  -2  -8    1.19    0.17 
  -6   2  -8    0.98    0.18 
  -6   2  -8    1.27    0.15 
   6   2   8    1.30    0.18 
  -6   2  -8    1.15    0.14 
   6   2   8    1.06    0.15 
  -8  -2  -8   39.83    1.32 
   8  -2   8   41.01    1.31 
  -8  -2  -8   40.68    1.35 
   8  -2   8   41.16    1.24 
  -8  -2  -8   42.78    1.33 
  -8   2  -8   41.17    1.28 
  -8   2  -8   42.02    1.28 
  -8   2  -8   41.44    1.36 
   8   2   8   43.60    1.32 
   8   2   8   41.72    1.29 
   8   2   8   39.72    1.30 
 -10  -2  -8    5.86    0.36 
  10  -2   8    6.68    0.31 
 -10  -2  -8    6.44    0.54 
 -10  -2  -8    6.35    0.41 
  10  -2   8    6.23    0.37 
  10   2   8    6.32    0.36 
 -10   2  -8    6.55    0.34 
  10   2   8    6.36    0.35 
 -10   2  -8    6.58    0.35 
  10   2   8    6.80    0.37 
 -10   2  -8    5.94    0.41 
 -12  -2  -8    1.46    0.22 
  12  -2   8    1.61    0.17 
 -12  -2  -8    1.51    0.22 
 -12  -2  -8    1.43    0.25 
 -12   2  -8    1.72    0.21 
  12   2   8    1.20    0.20 
 -12   2  -8    1.89    0.27 
  12   2   8    1.74    0.21 
 -12   2  -8    1.27    0.20 
  14  -2   8    1.31    0.17 
 -14  -2  -8    1.54    0.27 
 -14  -2  -8    1.56    0.24 
 -14   2  -8    1.50    0.21 
  14   2   8    1.77    0.24 
 -14   2  -8    1.74    0.28 
 -14   2  -8    1.77    0.24 
 -16  -2  -8    3.53    0.35 
 -16  -2  -8    3.21    0.37 
  16  -2   8    3.86    0.29 
 -16   2  -8    3.17    0.36 
 -16   2  -8    3.65    0.34 
  16   2   8    3.72    0.34 
  23  -3  -8    8.07    0.52 
 -23  -3   8    8.73    0.44 
 -23   3   8    8.18    0.51 
  23   3  -8    8.72    0.49 
  21  -3  -8   31.16    1.17 
 -21  -3   8   33.29    1.12 
 -21   3   8   32.78    1.16 
  21   3  -8   34.14    1.14 
  19  -3  -8   13.32    0.63 
 -19  -3   8   13.98    0.54 
 -19  -3   8   14.95    0.73 
 -19   3   8   14.04    0.62 
  19   3  -8   15.00    0.59 
 -17  -3   8   11.60    0.44 
  17  -3  -8   10.63    0.52 
  17  -3  -8   10.09    0.43 
 -17  -3   8   12.43    0.70 
 -17   3   8   10.74    0.48 
  17   3  -8   11.76    0.48 
 -17   3   8   11.82    0.52 
  17   3  -8   11.08    0.49 
  15  -3  -8  115.84    3.38 
  15  -3  -8  110.57    3.34 
  15  -3  -8  115.61    3.37 
 -15  -3   8  113.91    3.31 
  15  -3  -8  107.38    3.32 
 -15  -3   8  117.08    3.25 
 -15  -3   8  125.05    3.53 
 -15   3   8  123.07    3.45 
  15   3  -8  119.36    3.31 
  15   3  -8  116.21    3.40 
  15   3  -8  111.22    3.33 
  13  -3  -8    4.30    0.30 
 -13  -3   8    4.17    0.23 
  13  -3  -8    3.72    0.29 
  13  -3  -8    4.10    0.26 
  13  -3  -8    3.76    0.27 
 -13  -3   8    4.53    0.39 
 -13   3   8    4.01    0.28 
 -13   3   8    3.70    0.25 
  13   3  -8    3.65    0.23 
  13   3  -8    4.09    0.24 
 -11  -3   8   58.15    1.88 
  11  -3  -8   59.45    1.77 
 -11  -3   8   55.02    1.67 
  11  -3  -8   56.47    1.72 
 -11   3   8   58.66    1.73 
  11   3  -8   59.99    1.69 
  11   3  -8   55.91    1.69 
 -11   3   8   57.79    1.72 
  -9  -3   8  109.49    3.20 
  -9  -3   8  121.37    3.44 
   9  -3  -8  112.58    3.26 
   9  -3  -8  117.84    3.31 
  -9   3   8  112.68    3.26 
   9   3  -8  114.97    3.21 
  -9   3   8  115.89    3.27 
   9   3  -8  112.28    3.21 
  -7  -3   8   85.84    2.35 
   7  -3  -8   82.64    2.47 
   7  -3  -8   83.83    2.43 
  -7  -3   8   90.47    2.60 
   7   3  -8   83.46    2.37 
   7   3  -8   82.83    2.37 
  -7   3   8   80.68    2.43 
   3  -3  -8   89.11    2.50 
   3  -3  -8   82.18    2.48 
  -3  -3   8   89.47    2.38 
   3  -3  -8   83.34    2.46 
  -3  -3   8   89.17    2.38 
  -3   3   8   85.51    2.50 
  -3   3   8   86.58    2.51 
  -1   3   8  158.94    4.49 
   1  -3   8   49.26    1.36 
  -1  -3  -8   46.39    1.47 
  -1  -3  -8   47.93    1.46 
  -1  -3  -8   50.38    1.49 
   1  -3   8   50.42    1.36 
   1   3   8   48.72    1.49 
   1   3   8   46.75    1.49 
  -1   3  -8   47.93    1.39 
  -1   3  -8   49.72    1.48 
  -1   3  -8   50.27    1.39 
  -3  -3  -8   33.58    1.03 
   3  -3   8   30.97    0.92 
  -3  -3  -8   31.10    1.02 
   3  -3   8   31.78    0.91 
  -3  -3  -8   30.96    1.01 
  -3   3  -8   30.54    0.93 
   3   3   8   31.28    1.03 
  -3   3  -8   31.41    1.03 
  -3   3  -8   31.87    0.94 
  -5  -3  -8    7.81    0.38 
   5  -3   8    7.61    0.30 
  -5  -3  -8    7.36    0.37 
  -5  -3  -8    7.27    0.37 
  -5   3  -8    7.36    0.30 
  -5   3  -8    7.77    0.31 
  -5   3  -8    7.31    0.38 
   5   3   8    6.48    0.33 
   5   3   8    7.73    0.38 
   7  -3   8   58.12    1.68 
  -7  -3  -8   58.37    1.79 
  -7  -3  -8   59.18    1.79 
   7  -3   8   57.22    1.76 
  -7  -3  -8   58.25    1.79 
   7   3   8   57.30    1.75 
  -7   3  -8   59.67    1.81 
   7   3   8   57.05    1.76 
   7   3   8   59.71    1.79 
  -7   3  -8   58.32    1.71 
  -7   3  -8   57.59    1.72 
  -9  -3  -8   49.43    1.60 
   9  -3   8   48.61    1.58 
  -9  -3  -8   50.23    1.62 
   9  -3   8   51.35    1.49 
  -9   3  -8   53.20    1.55 
   9   3   8   50.94    1.58 
   9   3   8   48.97    1.57 
  -9   3  -8   52.56    1.63 
   9   3   8   51.28    1.59 
  -9   3  -8   50.11    1.53 
 -11  -3  -8   29.94    1.07 
  11  -3   8   31.84    0.97 
 -11  -3  -8   28.43    1.08 
 -11  -3  -8   30.26    1.07 
  11   3   8   34.61    1.28 
 -11   3  -8   29.25    1.01 
 -11   3  -8   31.08    1.03 
  11   3   8   29.50    1.05 
 -11   3  -8   30.62    1.11 
  11   3   8   30.23    1.05 
  13  -3   8   51.15    1.56 
 -13  -3  -8   52.53    1.68 
 -13  -3  -8   50.99    1.71 
 -13   3  -8   51.15    1.62 
 -13   3  -8   51.50    1.72 
  13   3   8   52.53    1.66 
 -13   3  -8   52.05    1.63 
 -15  -3  -8   26.25    0.99 
  15  -3   8   26.34    0.88 
 -15  -3  -8   25.69    1.03 
 -15   3  -8   25.28    1.03 
 -15   3  -8   25.97    0.95 
 -15   3  -8   24.69    0.93 
  15   3   8   26.23    0.97 
 -17  -3  -8   15.68    0.76 
 -17   3  -8   13.93    0.74 
 -22  -4   8    4.74    0.48 
 -22  -4   8    4.45    0.37 
  22  -4  -8    5.34    0.45 
 -22   4   8    4.03    0.39 
  22   4  -8    4.63    0.35 
  20  -4  -8    3.81    0.38 
 -20  -4   8    4.28    0.46 
 -20  -4   8    4.12    0.25 
  20   4  -8    4.07    0.31 
 -20   4   8    4.30    0.36 
  18  -4  -8   32.15    1.17 
  18  -4  -8   32.15    1.15 
 -18  -4   8   32.39    1.29 
 -18  -4   8   34.35    1.00 
  18   4  -8   33.31    1.08 
 -18   4   8   32.20    1.14 
  16  -4  -8   68.00    2.13 
 -16  -4   8   71.26    2.17 
  16  -4  -8   71.75    2.21 
 -16  -4   8   75.75    2.40 
  16  -4  -8   74.49    2.25 
 -16  -4   8   76.89    2.14 
  16  -4  -8   73.38    2.24 
 -16   4   8   75.22    2.21 
  16   4  -8   71.74    2.14 
  16   4  -8   72.26    2.18 
 -16   4   8   70.46    2.17 
  14  -4  -8   46.31    1.45 
  14  -4  -8   43.78    1.43 
 -14  -4   8   47.55    1.64 
 -14  -4   8   45.09    1.41 
  14  -4  -8   48.74    1.50 
 -14   4   8   45.56    1.43 
  14   4  -8   45.93    1.39 
  14   4  -8   43.39    1.47 
 -14   4   8   47.22    1.47 
  14   4  -8   45.12    1.41 
  12  -4  -8   42.29    1.31 
  12  -4  -8   42.76    1.31 
 -12  -4   8   43.28    1.51 
  12  -4  -8   43.26    1.36 
 -12  -4   8   39.35    1.25 
 -12   4   8   40.81    1.30 
 -12   4   8   41.44    1.32 
  12   4  -8   42.78    1.26 
  12   4  -8   40.29    1.27 
  10  -4  -8    6.18    0.36 
  10  -4  -8    6.12    0.32 
 -10  -4   8    6.84    0.48 
 -10  -4   8    6.27    0.26 
 -10   4   8    6.65    0.33 
  10   4  -8    6.55    0.28 
  10   4  -8    6.44    0.27 
 -10   4   8    6.73    0.34 
   8  -4  -8   26.08    0.88 
   8  -4  -8   26.78    0.93 
  -8  -4   8   27.76    0.79 
  -8  -4   8   27.30    1.06 
  -8   4   8   27.25    0.89 
   8   4  -8   27.49    0.81 
   8   4  -8   26.31    0.82 
  -6  -4   8   69.00    2.14 
   6  -4  -8   65.04    1.95 
   6  -4  -8   65.94    2.00 
   6   4  -8   65.93    1.86 
  -6   4   8   65.56    1.97 
  -6   4   8   67.80    1.98 
   6   4  -8   64.86    1.86 
   4  -4  -8   13.60    0.52 
   4  -4  -8   13.84    0.51 
  -4  -4   8   14.16    0.66 
   4  -4  -8   14.53    0.49 
  -4   4   8   14.02    0.55 
   4   4  -8   13.98    0.42 
  -4   4   8   12.64    0.52 
  -2  -4   8   40.84    1.34 
   2  -4  -8   37.77    1.18 
   2  -4  -8   37.30    1.14 
   2  -4  -8   38.01    1.19 
  -2   4   8   37.31    1.20 
   2   4  -8   37.45    1.17 
  -2   4   8   37.18    1.20 
   0  -4  -8   24.46    0.83 
   0  -4  -8   23.81    0.78 
   0  -4  -8   24.53    0.81 
   0   4   8   23.39    0.83 
   0   4  -8   23.73    0.81 
   0   4   8   25.76    0.85 
  -2  -4  -8    7.82    0.38 
  -2  -4  -8    7.11    0.34 
  -2  -4  -8    7.76    0.38 
  -2   4  -8    7.42    0.26 
   2   4   8    7.98    0.39 
   2   4   8    8.02    0.39 
  -2   4  -8    8.08    0.28 
  -2   4  -8    7.68    0.37 
   4  -4   8    8.05    0.25 
  -4  -4  -8    8.06    0.38 
  -4  -4  -8    8.32    0.40 
  -4  -4  -8    7.70    0.39 
   4  -4   8    8.21    0.25 
  -4   4  -8    8.31    0.30 
  -4   4  -8    8.51    0.31 
  -4   4  -8    8.20    0.40 
   4   4   8    7.95    0.41 
  -6  -4  -8   43.55    1.41 
   6  -4   8   46.99    1.31 
  -6  -4  -8   45.60    1.43 
  -6  -4  -8   43.03    1.43 
   6   4   8   43.52    1.38 
  -6   4  -8   44.59    1.33 
  -6   4  -8   46.05    1.44 
   6   4   8   45.68    1.44 
  -6   4  -8   46.15    1.35 
  -8  -4  -8   94.17    2.81 
  -8  -4  -8   95.65    2.80 
  -8  -4  -8   88.61    2.79 
   8   4   8   94.48    2.75 
  -8   4  -8   97.94    2.72 
   8   4   8   92.29    2.78 
  -8   4  -8  100.49    2.83 
  -8   4  -8   94.44    2.70 
   8   4   8   92.75    2.79 
 -10  -4  -8   12.90    0.58 
  10  -4   8   12.56    0.45 
  10  -4   8   12.90    0.55 
 -10  -4  -8   11.73    0.57 
 -10   4  -8   13.03    0.61 
  10   4   8   12.93    0.58 
 -10   4  -8   12.19    0.49 
  10   4   8   12.10    0.53 
 -10   4  -8   13.12    0.52 
 -12  -4  -8   18.83    0.79 
  12  -4   8   18.76    0.64 
 -12  -4  -8   18.34    0.76 
 -12   4  -8   17.61    0.68 
 -12   4  -8   18.40    0.79 
  12   4   8   18.78    0.76 
 -12   4  -8   18.32    0.70 
  14  -4   8    6.96    0.34 
 -14  -4  -8    7.35    0.48 
 -14  -4  -8    7.32    0.46 
 -14   4  -8    6.73    0.38 
  14   4   8    6.70    0.44 
 -14   4  -8    7.36    0.50 
 -14   4  -8    6.65    0.40 
 -16  -4  -8    0.00    0.16 
  16  -4   8    0.13    0.12 
 -16  -4  -8    0.14    0.28 
  16   4   8    0.14    0.22 
 -16   4  -8    0.13    0.21 
 -16   4  -8    0.32    0.16 
 -21  -5   8    5.86    0.56 
  21  -5  -8    4.57    0.43 
 -21   5   8    6.10    0.45 
  21   5  -8    5.83    0.38 
 -19  -5   8    2.88    0.43 
  19  -5  -8    2.37    0.30 
  19   5  -8    2.62    0.26 
 -19   5   8    2.24    0.28 
 -17  -5   8    0.35    0.25 
  17  -5  -8    0.00    0.16 
  17  -5  -8    0.17    0.12 
  17  -5  -8    0.15    0.08 
 -17   5   8    0.63    0.18 
  17   5  -8    0.41    0.14 
  15  -5  -8    0.65    0.16 
  15  -5  -8    0.53    0.14 
 -15  -5   8    0.46    0.26 
 -15  -5   8    0.63    0.12 
  15  -5  -8    0.62    0.18 
  15   5  -8    0.43    0.12 
 -15   5   8    0.83    0.17 
 -15   5   8    0.66    0.18 
  15   5  -8    0.60    0.14 
  15   5  -8    0.76    0.19 
  13  -5  -8    6.64    0.41 
  13  -5  -8    7.19    0.35 
 -13  -5   8    7.01    0.55 
 -13  -5   8    6.84    0.30 
  13  -5  -8    6.44    0.35 
  13   5  -8    6.51    0.42 
  13   5  -8    6.90    0.31 
  13   5  -8    6.73    0.33 
 -13   5   8    6.98    0.39 
 -13   5   8    6.45    0.36 
 -11  -5   8    3.03    0.41 
 -11  -5   8    3.08    0.17 
  11  -5  -8    3.00    0.24 
  11  -5  -8    3.29    0.23 
  11  -5  -8    2.78    0.29 
  11   5  -8    2.94    0.18 
 -11   5   8    2.96    0.26 
 -11   5   8    2.93    0.24 
  11   5  -8    3.15    0.20 
  -9  -5   8   10.12    0.62 
   9  -5  -8    9.50    0.42 
   9  -5  -8    9.52    0.39 
   9  -5  -8    9.63    0.47 
   9   5  -8    9.85    0.36 
   9   5  -8    9.79    0.35 
  -9   5   8   10.02    0.44 
   7  -5  -8    5.47    0.32 
  -7  -5   8    5.39    0.46 
   7  -5  -8    5.18    0.29 
  -7   5   8    5.68    0.34 
   7   5  -8    5.84    0.21 
  -7   5   8    5.33    0.31 
   7   5  -8    5.35    0.22 
  -5  -5   8    5.87    0.44 
   5  -5  -8    5.45    0.29 
   5  -5  -8    5.70    0.25 
   5  -5  -8    5.60    0.32 
   5   5  -8    5.62    0.20 
  -5   5   8    5.81    0.32 
  -5   5   8    5.46    0.34 
   3  -5  -8    0.65    0.15 
  -3  -5   8    0.57    0.20 
   3  -5  -8    0.62    0.10 
   3  -5  -8    0.39    0.11 
  -3   5   8    0.41    0.14 
   3   5  -8    0.70    0.13 
  -3   5   8    0.41    0.13 
   1  -5  -8   53.31    1.67 
  -1  -5   8   59.02    1.86 
   1  -5  -8   55.48    1.70 
  -1   5   8   54.90    1.72 
   1   5  -8   58.08    1.68 
  -1   5   8   54.64    1.72 
  -1  -5  -8   30.16    1.02 
  -1  -5  -8   31.62    0.97 
  -1  -5  -8   30.12    1.00 
   1   5   8   30.09    1.04 
  -1   5  -8   31.65    1.01 
  -1   5  -8   31.29    0.88 
   1   5   8   30.51    1.04 
  -3  -5  -8    3.47    0.28 
  -3  -5  -8    4.04    0.40 
  -3  -5  -8    3.65    0.24 
   3   5   8    3.74    0.30 
  -3   5  -8    3.61    0.17 
   3   5   8    3.68    0.29 
  -3   5  -8    4.04    0.28 
  -3   5  -8    3.72    0.14 
  -5  -5  -8    0.17    0.12 
  -5  -5  -8    0.52    0.16 
  -5  -5  -8    0.48    0.15 
   5   5   8    0.44    0.17 
  -5   5  -8    0.55    0.08 
  -5   5  -8    0.56    0.10 
  -5   5  -8    0.45    0.15 
   7  -5   8    1.03    0.07 
  -7  -5  -8    1.30    0.22 
  -7  -5  -8    1.00    0.18 
  -7   5  -8    1.23    0.14 
  -7   5  -8    1.06    0.20 
   7   5   8    0.90    0.15 
  -7   5  -8    1.31    0.14 
   7   5   8    1.32    0.22 
  -9  -5  -8    8.14    0.46 
  -9  -5  -8    8.53    0.45 
   9  -5   8    7.97    0.30 
  -9   5  -8    7.91    0.37 
   9   5   8    7.56    0.41 
   9   5   8    8.87    0.47 
  -9   5  -8    7.78    0.35 
  -9   5  -8    8.46    0.52 
 -11  -5  -8    0.10    0.17 
 -11  -5  -8    0.30    0.17 
  11  -5   8    0.17    0.07 
  11   5   8    0.22    0.16 
 -11   5  -8    0.06    0.09 
 -11   5  -8    0.18    0.11 
 -11   5  -8    0.12    0.18 
  13  -5   8    0.01    0.08 
 -13  -5  -8    0.06    0.16 
 -13  -5  -8    0.04    0.16 
 -13   5  -8    0.13    0.11 
  13   5   8    0.06    0.17 
 -13   5  -8    0.22    0.18 
 -13   5  -8   -0.09    0.11 
  18  -6  -8   24.21    1.00 
  18  -6  -8   24.86    0.91 
 -18  -6   8   27.37    1.21 
  18   6  -8   24.33    0.87 
  16  -6  -8    0.75    0.21 
 -16  -6   8    1.03    0.34 
  16  -6  -8    1.18    0.17 
  16  -6  -8    0.94    0.17 
 -16   6   8    1.08    0.21 
  16   6  -8    0.65    0.14 
  14  -6  -8    9.63    0.43 
  14  -6  -8   10.24    0.53 
 -14  -6   8    9.95    0.69 
 -14  -6   8    9.47    0.38 
  14  -6  -8    8.61    0.44 
  14   6  -8    9.34    0.47 
  14   6  -8    9.77    0.40 
 -14   6   8    9.46    0.49 
  14   6  -8    9.45    0.44 
 -14   6   8    9.12    0.45 
  12  -6  -8    6.79    0.33 
 -12  -6   8    6.69    0.58 
  12  -6  -8    6.31    0.35 
 -12  -6   8    6.67    0.26 
  12  -6  -8    6.88    0.42 
 -12   6   8    6.85    0.40 
  12   6  -8    6.90    0.33 
  12   6  -8    6.88    0.29 
  12   6  -8    5.71    0.46 
  10  -6  -8   33.92    1.11 
 -10  -6   8   33.43    1.37 
  10  -6  -8   35.26    1.07 
  10  -6  -8   34.51    1.18 
  10  -6  -8   35.69    1.14 
  10   6  -8   35.22    1.02 
 -10   6   8   34.55    1.17 
 -10   6   8   32.98    1.12 
  10   6  -8   32.95    1.05 
   8  -6  -8    7.76    0.38 
   8  -6  -8    7.97    0.33 
   8  -6  -8    7.94    0.31 
   8  -6  -8    8.57    0.41 
  -8  -6   8    7.67    0.57 
   8   6  -8    8.25    0.31 
  -8   6   8    7.90    0.40 
  -8   6   8    8.15    0.44 
   8   6  -8    8.06    0.28 
   6  -6  -8   16.97    0.66 
  -6  -6   8   17.74    0.86 
   6  -6  -8   16.95    0.55 
   6  -6  -8   17.04    0.63 
   6   6  -8   17.72    0.54 
  -6   6   8   17.13    0.66 
  -6   6   8   18.03    0.75 
   4  -6  -8   89.51    2.62 
   4  -6  -8   90.02    2.60 
  -4  -6   8   89.45    2.84 
   4  -6  -8   89.55    2.52 
   4   6  -8   88.28    2.47 
  -4   6   8   86.14    2.64 
   4   6  -8   92.93    2.59 
  -4   6   8   89.88    2.66 
  -2  -6   8   12.01    0.65 
   2  -6  -8   11.52    0.41 
   2  -6  -8   10.60    0.47 
   2  -6  -8   11.93    0.51 
  -2   6   8   10.96    0.52 
  -2   6   8   11.01    0.51 
   2   6  -8   11.95    0.47 
   0  -6  -8   65.45    1.97 
   0  -6  -8   65.70    1.99 
   0  -6  -8   66.59    1.91 
   0   6   8   67.76    2.03 
   0   6  -8   65.51    1.96 
   0   6   8   65.28    2.04 
  -2  -6  -8   35.64    1.14 
  -2  -6  -8   33.28    1.06 
  -2  -6  -8   33.51    1.10 
  -2   6  -8   34.45    1.11 
  -2   6  -8   34.39    0.98 
   2   6   8   32.65    1.15 
   2   6   8   34.27    1.16 
  -4  -6  -8   20.24    0.72 
  -4  -6  -8   20.48    0.75 
   4   6   8   21.63    0.81 
  -4   6  -8   21.87    0.78 
   4   6   8   19.79    0.86 
  -4   6  -8   21.10    0.65 
  -6  -6  -8   13.39    0.54 
  -6  -6  -8   12.69    0.57 
  -6   6  -8   13.19    0.57 
  -6   6  -8   12.45    0.41 
   6   6   8   12.01    0.59 
   6   6   8   12.79    0.60 
  -6   6  -8   13.59    0.47 
  -8  -6  -8    0.32    0.15 
  -8  -6  -8    0.37    0.17 
  -8   6  -8    0.61    0.09 
  -8   6  -8    0.43    0.26 
   8   6   8    0.47    0.13 
  -8   6  -8    0.50    0.12 
   8   6   8    0.46    0.19 
 -10  -6  -8    6.11    0.41 
 -10  -6  -8    5.38    0.44 
 -10   6  -8    6.08    0.41 
  10   6   8    5.35    0.41 
  10   6   8    5.47    0.33 
 -10   6  -8    5.96    0.32 
 -10   6  -8    5.54    0.28 
  12  -6   8   13.02    0.44 
 -12  -6  -8   12.42    0.62 
 -12  -6  -8   14.04    0.65 
 -12   6  -8   13.43    0.65 
  12   6   8   14.27    0.67 
 -12   6  -8   12.74    0.52 
 -12   6  -8   14.50    0.58 
  17  -7  -8   16.33    0.77 
 -17  -7   8   17.85    1.02 
  17  -7  -8   17.40    0.65 
 -17   7   8   16.66    0.75 
  17   7  -8   16.72    0.63 
  15  -7  -8    8.62    0.52 
  15  -7  -8    8.68    0.48 
  15  -7  -8    9.24    0.49 
  15  -7  -8    8.91    0.40 
 -15  -7   8    9.13    0.74 
 -15   7   8    8.86    0.50 
  15   7  -8    8.80    0.39 
 -13  -7   8   26.27    1.21 
  13  -7  -8   25.64    0.97 
  13  -7  -8   24.33    0.87 
  13  -7  -8   24.02    0.89 
  13  -7  -8   24.74    0.96 
 -13  -7   8   23.81    0.72 
 -13   7   8   23.48    0.88 
 -13   7   8   25.79    0.94 
  13   7  -8   25.66    0.79 
  13   7  -8   25.17    0.86 
  13   7  -8   23.78    0.90 
  11  -7  -8   36.37    1.21 
  11  -7  -8   36.75    1.13 
 -11  -7   8   38.92    1.55 
  11  -7  -8   36.94    1.23 
 -11   7   8   35.03    1.22 
  11   7  -8   37.82    1.18 
  11   7  -8   38.00    1.11 
  11   7  -8   38.55    1.49 
 -11   7   8   38.94    1.29 
   9  -7  -8   36.48    1.10 
  -9  -7   8   37.62    1.52 
   9  -7  -8   39.72    1.25 
   9  -7  -8   36.46    1.09 
  -9   7   8   38.07    1.28 
   9   7  -8   36.91    1.14 
  -9   7   8   37.74    1.24 
   9   7  -8   37.86    1.08 
   7  -7  -8    6.39    0.23 
   7  -7  -8    5.85    0.33 
  -7  -7   8    6.42    0.57 
   7  -7  -8    6.16    0.22 
   7  -7  -8    6.09    0.37 
  -7   7   8    6.13    0.40 
  -7   7   8    6.09    0.37 
   7   7  -8    6.08    0.26 
   5  -7  -8   24.30    0.87 
  -5  -7   8   25.59    1.14 
   5  -7  -8   27.30    0.91 
   5   7  -8   25.55    0.76 
  -5   7   8   25.37    0.94 
  -5   7   8   24.80    0.91 
   5   7  -8   26.31    0.86 
   3  -7  -8   19.70    0.71 
  -3  -7   8   20.10    0.94 
   3  -7  -8   19.74    0.73 
   3  -7  -8   19.18    0.57 
  -3   7   8   19.46    0.77 
   3   7  -8   19.87    0.56 
   3   7  -8   19.38    0.69 
  -3   7   8   18.93    0.75 
   1  -7  -8   24.34    0.85 
   1  -7  -8   23.90    0.73 
  -1  -7   8   26.15    1.08 
   1  -7  -8   25.52    0.88 
  -1   7   8   24.38    0.91 
   1   7  -8   24.62    0.84 
  -1   7   8   25.04    0.92 
  -1  -7  -8   15.02    0.78 
   1  -7   8   19.21    0.87 
  -1  -7  -8   18.01    0.73 
  -1  -7  -8   17.43    0.57 
  -1   7  -8   18.42    0.52 
   1   7   8   18.03    0.73 
  -1   7  -8   18.10    0.66 
   1   7   8   17.19    0.72 
  -3  -7  -8   81.58    2.54 
  -3  -7  -8   82.69    2.57 
  -3  -7  -8   96.87    2.64 
  -3   7  -8   88.54    2.56 
   3   7   8   83.32    2.62 
  -3   7  -8   87.47    2.42 
   3   7   8   85.70    2.62 
  -5  -7  -8   19.35    0.67 
  -5  -7  -8   20.27    0.77 
   5   7   8   19.56    0.79 
  -5   7  -8   18.57    0.73 
  -5   7  -8   19.55    0.62 
   5   7   8   18.61    0.79 
  -7  -7  -8   16.09    0.68 
  -7  -7  -8   15.57    0.61 
   7   7   8   16.00    0.71 
  -7   7  -8   15.69    0.56 
  -7   7  -8   16.64    0.67 
  -9  -7  -8   10.47    0.49 
  -9  -7  -8   11.55    0.55 
  -9   7  -8   10.51    0.44 
  -9   7  -8   10.25    0.53 
  -9   7  -8   10.44    0.38 
   9   7   8   10.35    0.57 
 -11  -7  -8    5.45    0.40 
 -11  -7  -8    4.81    0.35 
 -11   7  -8    5.18    0.26 
  11   7   8    5.66    0.42 
 -11   7  -8    5.20    0.39 
  14  -8  -8    3.04    0.35 
 -14  -8   8    3.18    0.53 
  14  -8  -8    2.44    0.26 
 -14   8   8    2.76    0.33 
  14   8  -8    3.10    0.21 
  12  -8  -8    6.12    0.35 
  12  -8  -8    5.32    0.49 
 -12  -8   8    7.28    0.69 
  12  -8  -8    6.47    0.39 
  12   8  -8    6.51    0.27 
  12   8  -8    6.15    0.33 
  12   8  -8    6.68    0.37 
 -10  -8   8    0.18    0.30 
  10  -8  -8    0.16    0.11 
  10  -8  -8    0.53    0.17 
  10   8  -8    0.33    0.10 
 -10   8   8    0.31    0.18 
 -10   8   8    0.24    0.15 
  10   8  -8    0.41    0.07 
  -8  -8   8    0.68    0.32 
   8  -8  -8    0.74    0.18 
   8   8  -8    0.56    0.13 
  -8   8   8    0.94    0.22 
  -8   8   8    0.60    0.16 
   8   8  -8    0.82    0.12 
   8   8  -8    0.91    0.16 
   6  -8  -8   17.81    0.70 
  -6  -8   8   17.91    0.98 
  -6   8   8   17.38    0.76 
   6   8  -8   18.64    0.65 
   6   8  -8   17.27    0.57 
  -6   8   8   17.76    0.74 
  -4  -8   8   17.10    0.91 
   4  -8  -8   13.17    0.72 
   4  -8  -8   16.26    0.64 
   4   8  -8   15.97    0.58 
  -4   8   8   13.80    0.86 
   4   8  -8   15.20    0.48 
  -4   8   8   16.13    0.69 
  -2  -8   8    0.69    0.28 
  -2   8   8    0.63    0.20 
   2   8  -8    0.36    0.12 
  -2   8   8    0.23    0.16 
   0  -8  -8   12.69    0.55 
   0  -8   8   13.67    0.77 
   0  -8  -8   12.06    0.52 
   0   8   8   12.75    0.61 
   0   8   8   11.42    0.57 
   0   8  -8   12.94    0.51 
  -2  -8  -8    7.88    0.40 
  -2  -8  -8    8.47    0.44 
   2  -8   8    9.01    0.62 
  -2   8  -8    7.80    0.27 
   2   8   8    7.60    0.45 
   2   8   8    8.41    0.49 
  -2   8  -8    8.41    0.40 
  -4  -8  -8   -0.05    0.14 
  -4   8  -8    0.03    0.06 
   4   8   8    0.11    0.17 
  -4   8  -8   -0.09    0.11 
  -6  -8  -8    8.22    0.46 
  -6   8  -8    8.47    0.44 
  -6   8  -8    8.36    0.34 
  -8  -8  -8    0.06    0.15 
   8   8   8   -0.02    0.18 
  -8   8  -8    0.07    0.14 
  -8   8  -8    0.00    0.09 
   9  -9  -8    0.85    0.32 
   9  -9  -8    0.95    0.22 
  -9  -9   8    1.22    0.42 
   9  -9  -8    0.93    0.17 
  -9   9   8    1.32    0.24 
   9   9  -8    1.12    0.17 
   9   9  -8    1.28    0.19 
   9   9  -8    1.38    0.19 
   7  -9  -8    7.13    0.51 
   7  -9  -8    5.21    0.32 
  -7  -9   8    5.77    0.63 
  -7   9   8    5.99    0.43 
   7   9  -8    5.11    0.30 
   7   9  -8    4.82    0.29 
   7   9  -8    5.09    0.25 
  -5  -9   8    7.39    0.69 
   5  -9  -8    6.56    0.35 
   5   9  -8    6.39    0.25 
   5   9  -8    6.63    0.32 
  -5   9   8    5.49    0.54 
  -5   9   8    5.08    0.38 
   3  -9  -8    9.26    0.44 
  -3  -9   8    8.72    0.70 
  -3   9   8    7.38    0.46 
   3   9  -8    8.36    0.38 
   1  -9  -8    0.79    0.15 
  -1  -9   8    1.45    0.38 
  -1   9   8    1.04    0.27 
   1   9  -8    1.40    0.17 
   1  -9   8   12.37    0.77 
  -1  -9  -8   10.15    0.48 
  -1  -9  -8   11.70    0.52 
   1   9   8   11.65    0.60 
  -1   9  -8   10.94    0.46 
  -3  -9  -8    2.07    0.23 
  -3   9  -8    2.93    0.24 
  -3   9  -8    2.88    0.15 
   3   9   8    2.79    0.33 
  22   0  -9    0.11    0.15 
 -22   0   9   -0.04    0.15 
  20   0  -9    0.05    0.15 
 -20   0   9    0.11    0.14 
  18   0  -9    0.13    0.13 
 -18   0   9    0.12    0.14 
 -16   0   9    0.06    0.11 
  16   0  -9    0.07    0.10 
  16   0  -9    0.06    0.12 
 -16   0   9   -0.11    0.08 
  16   0  -9    0.33    0.14 
 -14   0   9    0.08    0.08 
  14   0  -9    0.03    0.09 
  14   0  -9    0.01    0.10 
 -14   0   9    0.02    0.10 
  12   0  -9   -0.06    0.09 
 -12   0   9   -0.08    0.07 
  12   0  -9    0.07    0.08 
 -12   0   9    0.12    0.09 
  10   0  -9    0.03    0.08 
  10   0  -9    0.42    0.10 
 -10   0   9    0.06    0.07 
  -8   0   9   -0.04    0.06 
   8   0  -9    0.11    0.08 
   8   0  -9   -0.05    0.06 
  -6   0   9   -0.03    0.07 
   6   0  -9    0.01    0.07 
   6   0  -9    0.00    0.06 
  -6   0   9    0.08    0.06 
  -4   0   9    0.06    0.06 
  -4   0   9   -0.10    0.07 
   4   0  -9    0.07    0.06 
   4   0  -9   -0.02    0.07 
   2   0  -9    0.01    0.09 
  -2   0   9    0.18    0.08 
  -2   0   9   -0.04    0.06 
   0   0  -9   -0.04    0.07 
   0   0   9    0.00    0.06 
   0   0   9   -0.02    0.07 
   0   0  -9    0.21    0.11 
   0   0  -9    0.08    0.08 
   2   0   9   -0.03    0.08 
   2   0   9   -0.07    0.07 
  -2   0  -9    0.02    0.07 
  -2   0  -9   -0.05    0.08 
  -2   0  -9   -0.04    0.09 
  -4   0  -9    0.01    0.09 
   4   0   9   -0.01    0.08 
  -4   0  -9   -0.07    0.10 
  -4   0  -9   -0.07    0.08 
  -6   0  -9    0.01    0.09 
   6   0   9    0.02    0.11 
  -6   0  -9   -0.14    0.11 
   6   0   9    0.07    0.10 
  -6   0  -9    0.03    0.10 
  -8   0  -9    0.08    0.11 
   8   0   9    0.00    0.10 
  -8   0  -9    0.06    0.12 
  -8   0  -9    0.01    0.14 
  10   0   9   -0.07    0.10 
  10   0   9    0.03    0.11 
 -10   0  -9    0.05    0.12 
 -10   0  -9   -0.01    0.12 
 -10   0  -9    0.10    0.16 
  12   0   9   -0.01    0.12 
 -12   0  -9   -0.10    0.13 
 -12   0  -9    0.08    0.13 
 -12   0  -9    0.04    0.18 
 -14   0  -9   -0.01    0.18 
 -14   0  -9    0.12    0.14 
  14   0   9   -0.08    0.13 
 -14   0  -9    0.18    0.16 
 -16   0  -9    0.06    0.22 
 -16   0  -9   -0.20    0.16 
  16   0   9    0.06    0.15 
  23  -1  -9   10.13    0.72 
 -23  -1   9    9.15    0.49 
  23   1  -9    9.01    0.51 
 -23   1   9    8.94    0.51 
  21  -1  -9   34.46    1.21 
 -21  -1   9   33.64    1.14 
  21   1  -9   34.41    1.18 
 -21   1   9   34.73    1.18 
 -19  -1   9   14.91    0.83 
  19  -1  -9   16.14    0.68 
 -19   1   9   16.39    0.65 
  19   1  -9   16.30    0.66 
 -17  -1   9    7.47    0.50 
  17  -1  -9    6.29    0.38 
 -17  -1   9    7.19    0.35 
  17  -1  -9    7.19    0.41 
 -17   1   9    6.84    0.39 
  17   1  -9    6.80    0.38 
  17   1  -9    6.69    0.37 
 -17   1   9    8.32    0.54 
 -15  -1   9   54.53    1.59 
  15  -1  -9   53.48    1.63 
 -15  -1   9   49.92    1.61 
  15  -1  -9   53.43    1.68 
  15  -1  -9   53.35    1.65 
 -15   1   9   51.19    1.61 
  15   1  -9   52.10    1.67 
  15   1  -9   55.13    1.63 
  15   1  -9   53.86    1.63 
 -15   1   9   53.89    1.62 
 -13  -1   9   23.08    0.77 
  13  -1  -9   23.24    0.80 
 -13  -1   9   23.50    0.76 
  13  -1  -9   24.52    0.83 
 -13   1   9   23.41    0.78 
 -13   1   9   24.26    0.80 
  13   1  -9   24.50    0.81 
  13   1  -9   23.70    0.80 
 -11  -1   9    6.75    0.30 
  11  -1  -9    6.73    0.33 
  11  -1  -9    7.46    0.36 
 -11   1   9    7.38    0.33 
  11   1  -9    7.39    0.34 
 -11   1   9    7.49    0.32 
  11   1  -9    7.36    0.32 
   9  -1  -9  121.37    3.48 
  -9   1   9  123.90    3.47 
   9   1  -9  120.72    3.47 
   9   1  -9  125.30    3.46 
   7  -1  -9   17.56    0.62 
  -7  -1   9   17.01    0.55 
   7  -1  -9   17.63    0.59 
  -7   1   9   16.35    0.58 
   7   1  -9   17.01    0.57 
   7   1  -9   17.86    0.59 
  -5  -1   9   83.23    2.38 
   5  -1  -9   82.30    2.42 
  -5  -1   9   85.21    2.40 
   5  -1  -9   86.87    2.46 
   5   1  -9   80.98    2.39 
  -5   1   9   85.92    2.43 
   5   1  -9   84.76    2.42 
  -5   1   9   87.43    2.44 
   1  -1  -9  110.67    3.12 
   1  -1  -9  112.42    3.11 
  -1  -1   9  104.47    3.07 
  -1  -1   9  113.29    3.08 
  -1   1   9  107.02    3.11 
   1   1  -9  107.41    3.12 
  -1   1   9  110.88    3.11 
  -1  -1  -9   66.93    1.98 
  -1  -1  -9   65.37    1.97 
  -1  -1  -9   69.76    2.00 
   1  -1   9   69.37    1.94 
   1  -1   9   66.82    1.95 
  -1   1  -9   68.36    1.95 
   1   1   9   68.15    1.98 
  -1   1  -9   67.18    1.95 
   1   1   9   65.14    1.98 
  -1   1  -9   68.99    2.00 
  -3  -1  -9   60.44    1.79 
   3  -1   9   56.55    1.73 
  -3  -1  -9   59.69    1.77 
   3  -1   9   61.12    1.72 
  -3  -1  -9   56.82    1.76 
   3   1   9   59.53    1.76 
  -3   1  -9   61.25    1.74 
  -3   1  -9   59.53    1.73 
   3   1   9   56.93    1.76 
  -3   1  -9   59.68    1.79 
   5  -1   9   14.45    0.51 
   5  -1   9   14.43    0.56 
  -5  -1  -9   14.05    0.55 
  -5  -1  -9   14.44    0.58 
  -5  -1  -9   14.88    0.56 
  -5   1  -9   14.97    0.59 
   5   1   9   13.92    0.55 
  -5   1  -9   14.64    0.53 
  -5   1  -9   14.36    0.53
[truncated: 4,845,671 more chars]
